# Supplementary material for: (1R,2R,3R,4S,5S)-3-Methyl-8-oxa­bicyclo­[3.2.1]oct-6-ene-2,4-diyl diacetate
Source: Acta Crystallogr Sect E Struct Rep Online. 2011 Jul 23;67(Pt 8):o2127–8. doi: 10.1107/S1600536811027292 (PMC3213568; doi:10.1107/S1600536811027292)
Supplement: Supplementary file 2 [file e-67-o2127-Isup2.hkl]

#
# h,k,l, Fc-squared, Fo-squared, sigma(Fo-squared) and status flag
#
data_I
_shelx_title ' xda165a in P n a 21         New: Pnma'
_shelx_refln_list_code          4
_shelx_F_calc_maximum      121.42
_exptl_crystal_F_000       512.00
_reflns_d_resolution_high  0.6903
 
loop_
 _symmetry_equiv_pos_as_xyz
 'x, y, z'
 '-x+1/2, -y, z+1/2'
 'x+1/2, -y+1/2, -z+1/2'
 '-x, y+1/2, -z'
 '-x, -y, -z'
 'x-1/2, y, -z-1/2'
 '-x-1/2, y-1/2, z-1/2'
 'x, -y-1/2, z'
 
_cell_length_a     6.8680
_cell_length_b    12.2950
_cell_length_c    14.1200
_cell_angle_alpha  90.000
_cell_angle_beta   90.000
_cell_angle_gamma  90.000
 
_shelx_F_squared_multiplier     1.000
 
loop_
 _refln_index_h
 _refln_index_k
 _refln_index_l
 _refln_F_squared_calc
 _refln_F_squared_meas
 _refln_F_squared_sigma
 _refln_observed_status
   2   0   0     3571.19     3718.65     20.95 o
   4   0   0       52.30       66.05      2.96 o
   6   0   0      892.66      905.19     10.06 o
   8   0   0       14.83       16.70      3.90 o
   2   1   0      999.46     1037.97      5.48 o
   4   1   0       23.66       17.44      2.45 o
   6   1   0      125.98      133.14      5.13 o
   8   1   0       14.51       12.13      4.39 o
   0   2   0      162.84      179.03      1.75 o
   2   2   0      365.52      356.31      3.59 o
   4   2   0      157.53      142.47      3.76 o
   6   2   0      324.24      305.93      6.74 o
   8   2   0       28.00       20.64      4.60 o
   2   3   0     1727.70     1731.89      7.96 o
   4   3   0      311.53      331.76      5.30 o
   6   3   0        9.54        6.08      3.62 o
   8   3   0        1.08        0.59      3.87 o
   0   4   0     2148.63     2050.58     16.70 o
   2   4   0      295.72      277.27      3.67 o
   4   4   0       12.78        6.59      2.70 o
   6   4   0       42.17       38.28      4.21 o
   8   4   0       33.03       27.34      4.74 o
   2   5   0      824.17      763.42      6.21 o
   4   5   0       19.94       21.60      2.84 o
   6   5   0      258.12      245.78      6.44 o
   8   5   0       15.07       19.00      4.51 o
   0   6   0       64.67       64.92      2.57 o
   2   6   0     1226.34     1269.11      8.60 o
   4   6   0       75.19       81.33      3.72 o
   6   6   0      314.13      276.46      7.25 o
   8   6   0        0.99       -1.37      4.35 o
   2   7   0        7.46        1.72      2.24 o
   4   7   0      231.66      215.05      5.40 o
   6   7   0       10.35        6.70      4.05 o
   8   7   0        1.03       -1.16      4.21 o
   0   8   0      142.69      153.55      3.95 o
   2   8   0        1.26       -0.25      2.51 o
   4   8   0      207.46      220.63      5.62 o
   6   8   0      101.95       95.11      5.42 o
   8   8   0        3.96        9.49      4.25 o
   2   9   0      128.67      113.99      4.41 o
   4   9   0      375.95      378.85      7.63 o
   6   9   0        0.32       -1.01      3.80 o
   8   9   0        0.52        9.48      4.23 o
   0  10   0      764.71      717.50      8.78 o
   2  10   0      667.25      636.60      8.68 o
   4  10   0      270.80      280.46      7.30 o
   6  10   0        7.34       11.65      4.17 o
   8  10   0        2.26       -4.87      4.87 o
   2  11   0       25.50       27.70      4.19 o
   4  11   0       16.77       15.32      4.29 o
   6  11   0       26.46       19.98      4.87 o
   0  12   0      110.33      103.61      4.88 o
   2  12   0        5.94        0.19      3.81 o
   4  12   0      117.75      110.02      6.05 o
   6  12   0       23.53       22.48      5.16 o
   2  13   0       74.18       69.10      4.96 o
   4  13   0        0.05       -2.33      4.04 o
   6  13   0        0.25       -3.73      4.75 o
   0  14   0        6.30        4.59      4.02 o
   2  14   0        0.19       -1.75      4.20 o
   4  14   0        0.02       -4.55      4.55 o
   6  14   0        8.50        9.94      5.05 o
   2  15   0        0.44       -1.40      4.37 o
   4  15   0        5.08        6.59      5.01 o
   0  16   0        0.71       -4.61      4.61 o
   2  16   0        2.26        0.83      4.64 o
   4  16   0        0.25        3.24      4.98 o
   2  17   0       20.85       29.49      5.78 o
   1   0   1        7.25        6.06      0.82 o
   2   0   1     2740.41     2733.11     18.58 o
   3   0   1       32.95       38.30      2.13 o
   4   0   1      387.50      395.96      5.26 o
   5   0   1      146.06      169.15      4.44 o
   6   0   1      150.14      169.25      5.45 o
   7   0   1       20.06       29.45      3.99 o
   8   0   1        1.29        0.22      3.66 o
   9   0   1        0.30        0.39      4.29 o
   0   1   1      707.54      686.73      5.54 o
   1   1   1     6346.17     6417.12     23.20 o
   2   1   1      348.71      341.32      3.39 o
   3   1   1      935.53     1078.11      7.07 o
   4   1   1      358.95      406.70      5.35 o
   5   1   1       36.67       37.51      3.07 o
   6   1   1       48.87       45.70      4.18 o
   7   1   1        7.47        6.56      3.59 o
   8   1   1        7.61        7.73      3.89 o
   9   1   1        2.68        5.63      4.44 o
   1   2   1     8761.72     8898.65     30.70 o
   2   2   1       38.26       58.67      1.91 o
   3   2   1        6.39        3.12      1.72 o
   4   2   1       90.84       87.11      3.23 o
   5   2   1      641.79      639.61      7.82 o
   6   2   1       53.00       55.07      4.32 o
   7   2   1       29.27       25.25      4.16 o
   8   2   1        4.18        6.33      3.94 o
   9   2   1        3.84       11.88      4.18 o
   0   3   1      313.76      276.53      2.74 o
   1   3   1       16.47       16.49      1.43 o
   2   3   1      119.99      119.62      2.56 o
   3   3   1      482.44      503.77      5.32 o
   4   3   1      143.44      164.71      4.05 o
   5   3   1      334.21      334.85      6.03 o
   6   3   1      152.21      142.40      5.17 o
   7   3   1      136.36      140.57      5.74 o
   8   3   1        7.01        8.62      4.01 o
   9   3   1        4.32        8.16      4.32 o
   1   4   1      697.57      669.26      4.91 o
   2   4   1       75.09       78.45      2.44 o
   3   4   1      167.93      171.62      3.66 o
   4   4   1        0.79       -1.16      2.39 o
   5   4   1      248.93      239.28      5.41 o
   6   4   1       53.58       50.14      4.24 o
   7   4   1        0.11       -3.71      3.71 o
   8   4   1        0.27        4.11      3.99 o
   9   4   1        3.67        7.35      4.45 o
   0   5   1     2668.22     2602.70     21.29 o
   1   5   1      206.22      197.97      3.30 o
   2   5   1       16.59       18.96      2.21 o
   3   5   1     1089.49     1134.88      8.79 o
   4   5   1      140.29      160.77      4.38 o
   5   5   1       10.26       11.51      3.12 o
   6   5   1       84.24       88.71      4.92 o
   7   5   1        2.74        3.10      3.69 o
   8   5   1        2.53        0.84      4.25 o
   9   5   1        5.93        3.06      4.90 o
   1   6   1        2.29       -0.09      1.86 o
   2   6   1       18.99       21.38      2.72 o
   3   6   1        5.89        8.35      2.45 o
   4   6   1       54.29       51.13      3.41 o
   5   6   1       25.89       27.81      3.45 o
   6   6   1        0.03        0.19      3.84 o
   7   6   1       12.51       14.32      4.10 o
   8   6   1       38.02       42.26      5.06 o
   9   6   1        6.94       16.00      4.95 o
   0   7   1     1426.69     1453.93      9.36 o
   1   7   1        1.38        6.57      2.10 o
   2   7   1        0.09       -1.14      2.25 o
   3   7   1      546.64      536.92      7.14 o
   4   7   1        1.01       -3.06      3.06 o
   5   7   1        0.02        3.98      3.04 o
   6   7   1       27.97       29.69      4.24 o
   7   7   1       71.54       59.86      5.25 o
   8   7   1        0.43       -4.18      4.18 o
   9   7   1       17.09       18.56      5.18 o
   1   8   1      267.57      255.91      4.87 o
   2   8   1      194.30      201.41      4.70 o
   3   8   1        6.11        4.37      3.08 o
   4   8   1        0.28       -3.38      3.38 o
   5   8   1       12.84       11.19      3.39 o
   6   8   1        3.52        6.04      3.93 o
   7   8   1       42.89       43.15      4.86 o
   8   8   1        0.66        7.90      4.31 o
   0   9   1      522.05      508.00      6.90 o
   1   9   1      697.82      677.25      8.01 o
   2   9   1       14.63       12.66      3.31 o
   3   9   1       25.08       21.58      3.49 o
   4   9   1        3.55        3.94      3.82 o
   5   9   1        1.66       -3.60      3.60 o
   6   9   1        0.27        0.11      3.80 o
   7   9   1        2.07        5.86      4.43 o
   8   9   1        7.48        6.28      4.78 o
   1  10   1        4.29       19.66      3.30 o
   2  10   1      119.34      106.64      5.39 o
   3  10   1       38.08       39.12      4.38 o
   4  10   1       18.64       16.31      4.36 o
   5  10   1       38.95       29.53      4.67 o
   6  10   1        0.90        2.74      4.04 o
   7  10   1       37.48       37.81      5.52 o
   8  10   1        2.19        2.19      4.78 o
   0  11   1        7.22        8.30      3.29 o
   1  11   1      577.35      537.81      8.60 o
   2  11   1      108.09      113.89      5.12 o
   3  11   1       18.59       19.78      4.00 o
   4  11   1       16.33       19.25      4.25 o
   5  11   1       16.10       23.02      4.17 o
   6  11   1        2.71        6.97      4.53 o
   7  11   1        2.47        7.50      4.72 o
   1  12   1        3.01       14.46      3.75 o
   2  12   1      132.34      137.60      5.69 o
   3  12   1        1.80        4.85      4.03 o
   4  12   1        3.38        8.54      4.40 o
   5  12   1        3.04        7.58      4.20 o
   6  12   1        0.38        4.59      4.42 o
   7  12   1        1.26        2.84      4.87 o
   0  13   1       25.10       23.33      4.01 o
   1  13   1        8.61        9.58      3.75 o
   2  13   1       18.74       21.70      4.39 o
   3  13   1       48.98       52.27      5.18 o
   4  13   1        0.00        3.32      4.23 o
   5  13   1       21.29       15.49      5.07 o
   6  13   1        0.29        4.60      4.74 o
   1  14   1        0.23        2.77      3.71 o
   2  14   1        6.78       10.16      3.91 o
   3  14   1        4.15        7.49      4.47 o
   4  14   1       15.87       20.49      5.00 o
   5  14   1        0.21       -4.75      4.75 o
   6  14   1        0.62       -3.37      4.75 o
   0  15   1       17.67       17.13      4.43 o
   1  15   1        1.59        3.63      4.03 o
   2  15   1       10.87        3.05      4.60 o
   3  15   1       11.28       11.78      4.80 o
   4  15   1        2.33        6.17      4.87 o
   5  15   1        0.04        7.70      4.93 o
   1  16   1        0.52        2.90      4.17 o
   2  16   1        3.39        3.46      4.78 o
   3  16   1        0.59        4.84      4.69 o
   4  16   1        8.09       15.76      5.42 o
   0  17   1        1.31        7.67      4.51 o
   1  17   1        1.25        1.57      4.70 o
   2  17   1        0.00       -5.30      5.30 o
   0   0   2     9937.21     9317.53     25.71 o
   1   0   2     8987.83     8833.43     29.53 o
   2   0   2        4.17        1.97      1.44 o
   3   0   2     5508.33     5968.75     34.86 o
   4   0   2        7.97        9.25      2.32 o
   5   0   2        5.74       12.97      2.86 o
   6   0   2      301.77      271.36      6.41 o
   7   0   2       73.86       79.22      4.73 o
   8   0   2        0.00        3.71      3.62 o
   9   0   2        5.77        6.05      4.45 o
   1   1   2      407.33      398.82      2.99 o
   2   1   2      579.95      644.83      4.69 o
   3   1   2      196.11      200.66      3.50 o
   4   1   2       33.37       25.11      2.60 o
   5   1   2       12.31       16.55      2.94 o
   6   1   2      183.00      172.67      5.36 o
   7   1   2        0.64       -0.40      3.52 o
   8   1   2       14.48       11.85      4.07 o
   9   1   2        0.57        1.05      4.29 o
   0   2   2     2747.29     2676.09     15.46 o
   1   2   2     1493.75     1412.17     12.40 o
   2   2   2      361.40      368.72      3.84 o
   3   2   2      230.80      236.01      3.82 o
   4   2   2      474.83      480.22      5.94 o
   5   2   2       41.15       46.96      3.39 o
   6   2   2        1.77        4.26      3.23 o
   7   2   2      220.40      223.58      6.69 o
   8   2   2        8.32        5.70      3.91 o
   9   2   2       17.64       15.41      4.97 o
   1   3   2       22.90       23.22      1.62 o
   2   3   2       46.63       47.76      1.97 o
   3   3   2     1004.58     1068.10      7.76 o
   4   3   2      159.29      153.78      3.91 o
   5   3   2      110.00       93.44      4.11 o
   6   3   2       14.49       18.40      3.45 o
   7   3   2       62.02       63.32      5.01 o
   8   3   2       12.06       17.47      4.10 o
   9   3   2        0.22        1.07      4.45 o
   0   4   2      327.42      295.33      3.38 o
   1   4   2        0.04        1.77      1.42 o
   2   4   2       55.15       62.49      2.29 o
   3   4   2       46.30       40.82      2.54 o
   4   4   2       22.14       20.02      2.68 o
   5   4   2        2.52        6.65      2.96 o
   6   4   2       46.13       43.23      4.00 o
   7   4   2       27.97       22.87      4.31 o
   8   4   2        2.04       -4.18      4.18 o
   9   4   2        2.69       -4.73      4.73 o
   1   5   2     1091.60     1114.88      7.08 o
   2   5   2       26.18       27.30      2.20 o
   3   5   2       13.55       12.46      2.40 o
   4   5   2       33.50       30.30      3.10 o
   5   5   2       39.15       28.45      3.58 o
   6   5   2       40.17       38.62      4.17 o
   7   5   2        0.00       -2.37      3.86 o
   8   5   2        0.59       -4.17      4.17 o
   9   5   2       37.22       38.77      5.62 o
   0   6   2     1683.37     1717.72      9.32 o
   1   6   2      134.58      133.46      3.18 o
   2   6   2       40.91       44.89      2.54 o
   3   6   2       98.13      114.10      3.75 o
   4   6   2       18.14       13.13      2.98 o
   5   6   2       12.56       10.12      3.31 o
   6   6   2       15.96       11.45      3.69 o
   7   6   2       20.44       21.25      4.22 o
   8   6   2        0.28        2.87      4.31 o
   9   6   2        0.05       -1.58      4.77 o
   1   7   2      260.83      232.86      4.31 o
   2   7   2       46.45       39.72      2.90 o
   3   7   2       70.04       78.78      3.77 o
   4   7   2       48.75       44.02      3.51 o
   5   7   2       42.58       49.44      3.69 o
   6   7   2        3.44        0.61      3.88 o
   7   7   2       10.20        6.76      4.28 o
   8   7   2        0.04        1.30      4.21 o
   9   7   2        0.82       -5.19      5.19 o
   0   8   2       96.82       90.26      3.52 o
   1   8   2        0.03       -0.83      2.56 o
   2   8   2       24.22       23.27      3.18 o
   3   8   2      391.38      385.03      6.67 o
   4   8   2        0.23       -3.19      3.19 o
   5   8   2       14.38       14.10      3.60 o
   6   8   2       40.69       39.30      4.45 o
   7   8   2        3.75        3.05      4.18 o
   8   8   2        0.50       -2.56      4.42 o
   1   9   2      516.73      514.75      7.15 o
   2   9   2       91.71       85.31      4.13 o
   3   9   2       67.23       56.75      4.13 o
   4   9   2       66.29       73.25      4.56 o
   5   9   2        0.07       -3.60      3.74 o
   6   9   2       27.14       32.78      4.38 o
   7   9   2       13.21       13.83      4.63 o
   8   9   2        2.98        0.98      4.65 o
   0  10   2      424.83      395.37      6.84 o
   1  10   2       48.77       53.58      4.06 o
   2  10   2      199.53      205.52      5.67 o
   3  10   2      671.65      689.27      9.59 o
   4  10   2        0.50        3.13      4.04 o
   5  10   2       82.31       80.85      5.26 o
   6  10   2        0.42       -4.17      4.17 o
   7  10   2        0.10        1.89      4.55 o
   8  10   2        9.43        1.32      4.91 o
   1  11   2        1.34        1.59      3.61 o
   2  11   2       73.08       80.58      4.82 o
   3  11   2       79.08       72.09      5.01 o
   4  11   2       53.93       48.90      4.79 o
   5  11   2        4.07       -0.69      4.06 o
   6  11   2       25.67       23.85      4.86 o
   7  11   2        3.61       -3.84      5.03 o
   0  12   2        1.93       -1.28      3.39 o
   1  12   2        8.08        9.61      3.49 o
   2  12   2        4.06        6.88      4.22 o
   3  12   2      113.96      111.86      5.71 o
   4  12   2        7.91        7.57      4.18 o
   5  12   2        0.19       -4.17      4.17 o
   6  12   2        1.00       -1.09      4.43 o
   7  12   2        3.70        4.51      4.84 o
   1  13   2       14.44       15.76      4.09 o
   2  13   2        1.03        2.48      4.10 o
   3  13   2        0.28       -3.36      4.35 o
   4  13   2        8.91       13.02      4.41 o
   5  13   2        0.17       -3.96      4.35 o
   6  13   2        0.06        5.64      4.58 o
   0  14   2       15.35       14.78      4.33 o
   1  14   2        7.90       10.59      3.98 o
   2  14   2       12.88       19.18      4.19 o
   3  14   2       39.90       45.63      5.26 o
   4  14   2        1.74       -1.20      4.73 o
   5  14   2        8.39       13.74      4.93 o
   6  14   2        0.16       -3.39      4.86 o
   1  15   2        0.00        7.06      4.24 o
   2  15   2        0.46        6.53      4.42 o
   3  15   2        0.95       -2.86      4.70 o
   4  15   2        6.80       15.01      4.89 o
   5  15   2        0.02        2.88      4.86 o
   0  16   2        3.10        1.18      4.41 o
   1  16   2       14.34       13.25      4.71 o
   2  16   2        0.43       -3.62      4.83 o
   3  16   2        7.03       10.17      5.35 o
   4  16   2        0.01       -5.19      5.19 o
   1  17   2        0.14        7.91      4.82 o
   2  17   2        3.72       12.81      5.01 o
   1   0   3    14741.88    14865.83     43.92 o
   2   0   3     2217.47     2312.79     19.03 o
   3   0   3       25.71       27.68      2.40 o
   4   0   3      359.05      429.36      5.66 o
   5   0   3     1052.10      997.83      9.56 o
   6   0   3        9.41        7.43      3.66 o
   7   0   3        7.13        8.38      3.52 o
   8   0   3       28.15       35.30      4.36 o
   9   0   3       20.84       13.81      4.98 o
   0   1   3     1314.44     1234.88     10.76 o
   1   1   3      273.95      267.41      2.84 o
   2   1   3      186.56      185.48      2.96 o
   3   1   3       16.79       16.39      2.13 o
   4   1   3      249.67      283.67      4.75 o
   5   1   3       48.79       54.59      3.51 o
   6   1   3       33.90       39.03      3.85 o
   7   1   3       11.29        3.21      3.78 o
   8   1   3        9.18        4.23      4.23 o
   9   1   3        7.62        9.85      4.24 o
   1   2   3      683.10      672.61      4.48 o
   2   2   3     3160.73     3314.31     24.15 o
   3   2   3       36.58       41.64      2.42 o
   4   2   3       55.26       49.45      2.92 o
   5   2   3        0.76        1.83      2.84 o
   6   2   3      135.49      128.54      5.01 o
   7   2   3        7.55        4.66      3.97 o
   8   2   3        0.57        0.35      3.93 o
   9   2   3        0.93        1.61      4.38 o
   0   3   3     7389.34     7522.48     32.69 o
   1   3   3     2745.68     2740.46     20.29 o
   2   3   3     1577.17     1604.48      8.42 o
   3   3   3      521.99      555.82      5.93 o
   4   3   3      195.69      199.90      4.47 o
   5   3   3        0.08       -2.46      2.89 o
   6   3   3       58.22       60.92      4.32 o
   7   3   3       15.38       18.48      4.09 o
   8   3   3       13.96       14.39      4.22 o
   9   3   3        9.13        8.15      4.74 o
   1   4   3      260.03      273.70      3.56 o
   2   4   3      336.75      332.84      4.33 o
   3   4   3       92.18       93.63      3.10 o
   4   4   3      201.07      173.11      4.43 o
   5   4   3       23.88       25.75      3.25 o
   6   4   3       26.71       21.85      3.87 o
   7   4   3       61.89       50.60      4.92 o
   8   4   3        4.92        4.42      4.41 o
   9   4   3        0.15        5.53      4.65 o
   0   5   3     1201.37     1224.99      7.50 o
   1   5   3     1540.52     1643.87      8.85 o
   2   5   3        4.38        2.23      1.98 o
   3   5   3      384.78      387.26      5.61 o
   4   5   3       91.28       91.58      3.74 o
   5   5   3        0.00       -2.70      3.09 o
   6   5   3      110.05       98.50      4.99 o
   7   5   3       30.92       29.70      4.31 o
   8   5   3        0.56       -0.86      4.24 o
   9   5   3        0.06        3.39      4.77 o
   1   6   3      603.89      616.99      6.04 o
   2   6   3       11.14       14.24      2.30 o
   3   6   3       24.60       32.95      2.78 o
   4   6   3       20.92       23.59      3.22 o
   5   6   3      231.83      234.10      5.99 o
   6   6   3       10.11       13.38      3.76 o
   7   6   3       17.72       14.15      4.16 o
   8   6   3       19.82       23.00      4.70 o
   9   6   3        2.12       13.77      4.71 o
   0   7   3     1448.26     1434.04      9.54 o
   1   7   3        4.07        9.93      2.29 o
   2   7   3       32.67       38.57      2.90 o
   3   7   3       31.28       33.77      3.28 o
   4   7   3       87.97       78.74      4.17 o
   5   7   3       17.86       19.14      3.61 o
   6   7   3      120.28      127.87      5.53 o
   7   7   3        0.45        4.84      4.04 o
   8   7   3        0.65       -4.39      4.39 o
   9   7   3        2.62       -4.03      5.18 o
   1   8   3        3.90        6.67      2.57 o
   2   8   3      288.57      281.51      5.60 o
   3   8   3        7.00        8.23      3.31 o
   4   8   3      114.16      105.56      4.70 o
   5   8   3        5.53       13.19      3.49 o
   6   8   3        9.05        7.03      4.00 o
   7   8   3       18.01       19.00      4.37 o
   8   8   3        2.21        3.13      4.58 o
   0   9   3       68.90       66.83      3.70 o
   1   9   3       28.71       30.45      3.44 o
   2   9   3        3.08        1.57      3.01 o
   3   9   3      115.59      116.50      4.87 o
   4   9   3       78.70       76.14      4.78 o
   5   9   3       94.74      108.28      5.23 o
   6   9   3       11.80       13.96      4.17 o
   7   9   3        6.96        5.83      4.62 o
   8   9   3        3.45        2.27      4.64 o
   1  10   3       54.32       46.02      3.86 o
   2  10   3       31.02       21.78      3.69 o
   3  10   3       53.82       57.87      4.97 o
   4  10   3      198.00      185.20      6.51 o
   5  10   3        1.59        4.01      3.97 o
   6  10   3        4.24        4.97      4.22 o
   7  10   3       11.37       13.21      4.87 o
   8  10   3        1.71        9.63      4.70 o
   0  11   3       15.84       17.60      3.46 o
   1  11   3        0.69        2.21      3.20 o
   2  11   3      121.42      107.96      5.32 o
   3  11   3       24.65       28.28      4.35 o
   4  11   3       72.04       73.45      5.25 o
   5  11   3        0.83       -2.79      4.21 o
   6  11   3        1.15       -0.26      4.26 o
   7  11   3        9.93        6.61      5.20 o
   1  12   3       14.54       10.42      3.68 o
   2  12   3      121.77      121.69      5.73 o
   3  12   3       25.95       23.81      4.30 o
   4  12   3        0.21       -4.26      4.26 o
   5  12   3       10.41        7.84      4.37 o
   6  12   3        1.74        2.74      4.51 o
   7  12   3        4.30        7.43      5.01 o
   0  13   3       44.35       33.43      4.36 o
   1  13   3        5.26        2.06      3.83 o
   2  13   3       47.59       40.06      4.84 o
   3  13   3       14.40       11.95      4.37 o
   4  13   3       17.98       23.95      4.74 o
   5  13   3        0.12       -4.27      4.27 o
   6  13   3       13.54        4.08      5.23 o
   1  14   3        0.24        3.50      4.06 o
   2  14   3        4.44        8.81      4.17 o
   3  14   3        0.18       -0.63      4.62 o
   4  14   3       12.30       16.23      4.63 o
   5  14   3        9.71        4.00      5.11 o
   0  15   3        1.65       10.97      4.21 o
   1  15   3       47.17       51.08      5.20 o
   2  15   3        2.15        1.68      4.59 o
   3  15   3        4.23        7.84      4.57 o
   4  15   3        2.64       -0.29      4.95 o
   5  15   3        1.10        5.97      4.80 o
   1  16   3        0.59       -0.27      4.92 o
   2  16   3       14.60       25.71      5.39 o
   3  16   3        0.44       -1.04      4.77 o
   4  16   3        0.33       -3.60      5.17 o
   0  17   3        1.22       -3.31      4.94 o
   1  17   3       11.12       11.61      5.34 o
   2  17   3        4.78        7.75      5.05 o
   0   0   4     3015.71     3009.50     18.84 o
   1   0   4      956.84      989.99      5.58 o
   2   0   4       29.42       37.36      2.02 o
   3   0   4     3406.01     3743.91     29.61 o
   4   0   4       81.96       96.37      3.44 o
   5   0   4      384.83      406.21      6.65 o
   6   0   4       31.90       36.32      3.89 o
   7   0   4        5.00        5.40      3.65 o
   8   0   4        0.16        0.23      3.86 o
   9   0   4        5.97        9.55      4.75 o
   1   1   4     1165.11     1151.38      6.07 o
   2   1   4       65.84       71.74      2.34 o
   3   1   4     1407.85     1561.54      9.30 o
   4   1   4      115.17      110.88      3.67 o
   5   1   4      147.32      149.16      4.54 o
   6   1   4       22.34       22.38      3.75 o
   7   1   4        0.01        2.76      3.56 o
   8   1   4        3.12        6.15      3.93 o
   9   1   4        3.68        5.39      4.77 o
   0   2   4    11246.01    10999.56     40.84 o
   1   2   4     1321.76     1267.97      6.66 o
   2   2   4      384.43      403.67      4.52 o
   3   2   4       46.63       40.01      2.59 o
   4   2   4        7.80       10.11      2.38 o
   5   2   4       52.80       53.34      3.69 o
   6   2   4      752.84      718.28      9.73 o
   7   2   4       21.57       26.66      3.99 o
   8   2   4        0.01        0.12      3.81 o
   9   2   4        0.56       -4.57      4.57 o
   1   3   4       69.24       70.14      2.10 o
   2   3   4       45.15       49.52      2.29 o
   3   3   4       22.05       26.02      2.39 o
   4   3   4        0.18        2.01      2.42 o
   5   3   4       59.39       65.32      3.74 o
   6   3   4       68.10       67.03      4.53 o
   7   3   4        1.99        5.79      3.80 o
   8   3   4        1.15        7.61      3.86 o
   9   3   4        0.12        3.99      4.58 o
   0   4   4     8271.05     8482.28     40.56 o
   1   4   4       75.87       55.84      2.52 o
   2   4   4        2.45        5.72      1.86 o
   3   4   4       48.98       48.77      2.84 o
   4   4   4      103.33      111.51      3.95 o
   5   4   4       31.71       36.01      3.43 o
   6   4   4       62.05       63.11      4.38 o
   7   4   4        0.84        4.64      3.89 o
   8   4   4        1.81       -4.20      4.20 o
   9   4   4        2.56        4.48      4.67 o
   1   5   4        5.04        5.94      2.25 o
   2   5   4      357.49      354.57      4.99 o
   3   5   4       40.81       56.07      3.21 o
   4   5   4      347.89      356.81      6.20 o
   5   5   4        5.15        4.07      3.05 o
   6   5   4        9.93       13.08      3.71 o
   7   5   4       11.29        7.00      4.27 o
   8   5   4        0.23       -1.62      4.21 o
   9   5   4       13.78       16.02      5.00 o
   0   6   4      471.97      469.62      5.57 o
   1   6   4      246.46      283.14      4.61 o
   2   6   4      320.89      308.12      5.11 o
   3   6   4      138.94      142.29      4.27 o
   4   6   4       24.40       24.95      3.27 o
   5   6   4       28.14       30.08      3.76 o
   6   6   4        0.53       -1.20      3.79 o
   7   6   4       14.62       12.09      4.34 o
   8   6   4        0.03        2.82      4.35 o
   9   6   4        0.69       -2.79      5.06 o
   1   7   4      206.57      196.09      4.37 o
   2   7   4      136.73      128.34      3.95 o
   3   7   4      247.86      229.50      5.39 o
   4   7   4       52.44       55.64      4.08 o
   5   7   4       23.19       25.32      3.82 o
   6   7   4      104.64      100.95      5.34 o
   7   7   4        0.10        5.04      4.04 o
   8   7   4        0.75       -4.50      4.50 o
   0   8   4      162.61      171.31      4.37 o
   1   8   4      168.77      168.42      4.52 o
   2   8   4      209.94      229.97      5.20 o
   3   8   4       37.14       41.39      3.60 o
   4   8   4      264.13      257.05      6.53 o
   5   8   4        0.01        7.56      3.44 o
   6   8   4        1.83        4.85      3.76 o
   7   8   4        3.99        5.39      4.33 o
   8   8   4       16.53        8.95      4.88 o
   1   9   4       79.06       76.28      3.80 o
   2   9   4        0.82        3.99      3.14 o
   3   9   4       42.36       38.66      3.88 o
   4   9   4        1.84        9.97      3.72 o
   5   9   4        8.91        1.86      4.12 o
   6   9   4        4.85        5.12      3.92 o
   7   9   4       24.83       25.62      5.03 o
   8   9   4        0.19        5.88      4.51 o
   0  10   4       52.96       54.91      3.91 o
   1  10   4      230.92      212.10      5.71 o
   2  10   4       28.65       29.89      3.94 o
   3  10   4       42.04       42.45      4.43 o
   4  10   4       74.19       68.93      5.04 o
   5  10   4       30.74       25.95      4.46 o
   6  10   4        0.08        1.97      4.09 o
   7  10   4        3.05       -4.80      4.80 o
   8  10   4        6.73       13.64      5.05 o
   1  11   4       51.02       43.73      3.99 o
   2  11   4      104.58       96.65      4.98 o
   3  11   4       43.12       47.34      4.35 o
   4  11   4       39.75       47.43      4.74 o
   5  11   4        1.84       -2.48      4.06 o
   6  11   4        0.22        5.62      4.09 o
   7  11   4        7.65       10.33      5.15 o
   0  12   4        3.55       -3.65      3.65 o
   1  12   4       92.77       86.85      4.91 o
   2  12   4        3.94        3.87      3.82 o
   3  12   4        0.01       -0.77      3.87 o
   4  12   4       28.09       40.52      4.65 o
   5  12   4        0.08       -4.35      4.35 o
   6  12   4        6.52        5.56      4.85 o
   7  12   4        3.53        6.60      4.95 o
   1  13   4       33.92       33.08      4.53 o
   2  13   4       10.49       12.78      4.16 o
   3  13   4       33.98       43.12      4.98 o
   4  13   4        4.10       -0.38      4.61 o
   5  13   4        0.00        4.60      4.31 o
   6  13   4        1.27       -0.30      4.94 o
   0  14   4       20.86       20.10      4.54 o
   1  14   4       19.90       26.27      4.56 o
   2  14   4        5.87        9.32      4.11 o
   3  14   4        5.63        3.61      4.38 o
   4  14   4        4.34       -4.89      4.89 o
   5  14   4        0.00       -3.91      4.92 o
   1  15   4        1.54       -2.75      4.77 o
   2  15   4        3.26       11.56      4.45 o
   3  15   4        0.25       -0.42      4.80 o
   4  15   4        5.99        3.25      4.99 o
   5  15   4        0.01       -3.56      4.88 o
   0  16   4       46.69       44.82      5.82 o
   1  16   4        0.01        5.70      4.59 o
   2  16   4       12.58       20.64      5.05 o
   3  16   4        0.78        0.60      5.17 o
   1  17   4        1.12       -3.09      5.07 o
   2  17   4        0.36       -0.31      5.24 o
   1   0   5     1993.06     2108.19     18.50 o
   2   0   5     1598.72     1622.93      8.88 o
   3   0   5      278.00      289.81      4.62 o
   4   0   5       40.74       52.05      3.17 o
   5   0   5      185.89      157.38      4.85 o
   6   0   5      108.69      103.28      4.84 o
   7   0   5      146.72      145.11      6.20 o
   8   0   5       22.20       28.47      4.28 o
   9   0   5        4.08        0.96      4.66 o
   0   1   5      185.29      173.02      2.83 o
   1   1   5      685.78      700.17      5.24 o
   2   1   5      271.62      264.80      3.97 o
   3   1   5        0.31       -0.86      2.25 o
   4   1   5      142.80      147.62      4.11 o
   5   1   5       14.52       11.29      3.16 o
   6   1   5       21.87       32.23      3.68 o
   7   1   5       20.27       11.00      4.21 o
   8   1   5        1.74        0.95      3.96 o
   9   1   5        0.15        2.61      4.59 o
   1   2   5       43.87       30.45      1.92 o
   2   2   5      700.99      687.01      6.04 o
   3   2   5      141.28      170.81      3.82 o
   4   2   5        8.42        9.39      2.65 o
   5   2   5      111.23      111.24      4.35 o
   6   2   5       43.15       43.55      4.36 o
   7   2   5        8.29        8.15      3.87 o
   8   2   5       22.66       26.77      4.59 o
   9   2   5        0.56        5.39      4.63 o
   0   3   5        2.29        0.22      2.54 o
   1   3   5      400.52      408.11      4.53 o
   2   3   5      467.45      494.98      5.37 o
   3   3   5     1198.12     1206.23      9.19 o
   4   3   5        3.53       -0.40      2.63 o
   5   3   5       26.04       22.06      3.43 o
   6   3   5       45.72       39.99      4.13 o
   7   3   5       41.20       29.42      4.62 o
   8   3   5        4.97        8.12      4.09 o
   9   3   5       19.45       26.73      5.01 o
   1   4   5      744.33      729.18      6.22 o
   2   4   5      117.49      124.01      3.35 o
   3   4   5       32.51       38.60      2.86 o
   4   4   5       18.36       15.15      3.05 o
   5   4   5       15.71       13.22      3.26 o
   6   4   5        0.25        2.93      3.22 o
   7   4   5       38.72       38.07      4.59 o
   8   4   5       32.37       35.00      4.96 o
   9   4   5        2.03        3.84      4.82 o
   0   5   5     1376.63     1409.42      8.88 o
   1   5   5     1841.22     2003.58     10.73 o
   2   5   5       91.00      100.85      3.46 o
   3   5   5      395.18      383.96      6.01 o
   4   5   5       76.81       79.53      3.94 o
   5   5   5        2.22        2.95      3.22 o
   6   5   5        6.78        5.49      3.51 o
   7   5   5       39.26       36.48      4.61 o
   8   5   5       12.99       16.48      4.51 o
   9   5   5        6.39        9.45      4.92 o
   1   6   5      632.80      673.03      6.89 o
   2   6   5       16.55       18.43      2.62 o
   3   6   5       45.34       50.34      3.45 o
   4   6   5        7.21        7.44      3.19 o
   5   6   5      164.86      137.18      5.47 o
   6   6   5       22.66       19.63      4.17 o
   7   6   5        2.83        4.35      4.08 o
   8   6   5        1.85       -4.43      4.43 o
   9   6   5        0.10       -1.64      4.86 o
   0   7   5       13.82        5.77      2.55 o
   1   7   5       32.46       36.27      3.02 o
   2   7   5      100.69      104.73      3.98 o
   3   7   5      405.61      401.69      6.80 o
   4   7   5       17.18       16.35      3.49 o
   5   7   5      138.73      128.14      5.44 o
   6   7   5        1.79        6.64      3.84 o
   7   7   5       36.88       35.98      4.79 o
   8   7   5        0.10       -0.41      4.53 o
   1   8   5       11.12       15.99      3.05 o
   2   8   5      128.28      118.35      4.51 o
   3   8   5       18.67       13.40      3.49 o
   4   8   5      114.26      105.77      5.10 o
   5   8   5       32.42       38.01      4.26 o
   6   8   5        8.09        5.29      4.10 o
   7   8   5        1.48        2.17      4.31 o
   8   8   5        4.47        8.97      4.65 o
   0   9   5       85.58       92.29      4.13 o
   1   9   5       28.13       33.39      3.43 o
   2   9   5      163.62      157.43      5.11 o
   3   9   5      110.52      103.79      4.85 o
   4   9   5       76.28       78.96      4.81 o
   5   9   5       30.82       30.82      4.32 o
   6   9   5        2.87       -2.14      4.11 o
   7   9   5        0.52        1.74      4.43 o
   8   9   5        4.33        0.29      4.90 o
   1  10   5        3.81        7.75      3.33 o
   2  10   5      217.48      197.13      5.92 o
   3  10   5       26.38       30.05      4.08 o
   4  10   5        3.42        1.77      3.86 o
   5  10   5        7.61        2.94      4.37 o
   6  10   5        0.03        4.15      4.08 o
   7  10   5        3.01        9.41      4.68 o
   0  11   5       11.15        8.85      3.42 o
   1  11   5        4.27        4.40      3.36 o
   2  11   5        4.89        4.78      3.61 o
   3  11   5       25.26       27.86      4.08 o
   4  11   5       43.72       34.42      4.79 o
   5  11   5        0.40        2.17      4.03 o
   6  11   5        0.15       -0.53      4.22 o
   7  11   5        5.20        5.03      5.22 o
   1  12   5        0.03       -1.87      3.66 o
   2  12   5       13.30       13.05      4.01 o
   3  12   5        6.63       -0.34      4.28 o
   4  12   5       24.37       23.05      4.82 o
   5  12   5        0.84       -4.49      4.49 o
   6  12   5        0.04        0.85      4.77 o
   0  13   5       37.30       44.02      4.51 o
   1  13   5        0.81       -0.54      3.69 o
   2  13   5        0.46        3.41      3.93 o
   3  13   5        8.91        9.37      4.53 o
   4  13   5        0.00        3.64      4.55 o
   5  13   5       48.19       53.71      5.91 o
   6  13   5        2.36        7.65      4.90 o
   1  14   5        0.01       -0.35      4.02 o
   2  14   5        7.70        0.74      4.42 o
   3  14   5        1.09        7.63      4.40 o
   4  14   5       27.26       30.30      5.48 o
   5  14   5        7.94       11.19      4.91 o
   0  15   5        4.05        4.04      4.53 o
   1  15   5       42.06       63.14      5.34 o
   2  15   5       11.05       18.73      4.83 o
   3  15   5        6.34       11.22      5.08 o
   4  15   5        5.06        5.40      5.30 o
   1  16   5        0.04        6.76      4.96 o
   2  16   5       16.91       20.70      5.43 o
   3  16   5        3.98        3.67      5.29 o
   0  17   5        0.46       -3.26      4.82 o
   1  17   5        0.00       -5.05      5.05 o
   0   0   6       33.50       37.32      1.92 o
   1   0   6        4.39        2.54      1.70 o
   2   0   6     1751.91     1857.79     10.10 o
   3   0   6      247.19      276.21      4.73 o
   4   0   6      468.24      482.69      6.70 o
   5   0   6       18.37       15.87      3.41 o
   6   0   6        9.98        6.78      3.43 o
   7   0   6      119.25      117.78      5.94 o
   8   0   6        5.95        4.84      4.29 o
   9   0   6        0.73        1.82      4.85 o
   1   1   6      364.05      372.61      4.38 o
   2   1   6        6.72        3.96      2.04 o
   3   1   6        2.71        2.99      2.50 o
   4   1   6       40.73       45.71      3.35 o
   5   1   6        0.12        1.48      3.03 o
   6   1   6        0.53       -2.39      3.59 o
   7   1   6        4.34       11.76      3.98 o
   8   1   6        0.10        3.88      4.29 o
   9   1   6       18.99       18.49      5.32 o
   0   2   6       45.42       48.94      2.20 o
   1   2   6       85.26       85.05      2.62 o
   2   2   6       18.33       12.85      2.12 o
   3   2   6     1061.56     1038.05      8.64 o
   4   2   6      315.08      330.97      5.80 o
   5   2   6        0.27        1.50      3.14 o
   6   2   6      155.69      152.25      5.58 o
   7   2   6       53.98       54.50      4.69 o
   8   2   6        3.79        3.55      4.18 o
   9   2   6        8.09       12.41      4.73 o
   1   3   6       13.94       11.66      2.06 o
   2   3   6      213.56      197.57      3.93 o
   3   3   6       66.11       64.58      3.11 o
   4   3   6        6.05        5.26      2.83 o
   5   3   6       48.32       46.02      3.77 o
   6   3   6       29.41       31.78      4.08 o
   7   3   6       19.66       22.61      4.39 o
   8   3   6        4.30        4.10      4.22 o
   9   3   6        8.45       14.42      4.96 o
   0   4   6     1101.19     1094.12      7.85 o
   1   4   6      323.80      356.66      5.02 o
   2   4   6      181.00      197.89      4.19 o
   3   4   6       93.61       99.67      3.75 o
   4   4   6       19.89       19.70      3.22 o
   5   4   6       10.47       10.50      3.19 o
   6   4   6       16.92       17.71      3.79 o
   7   4   6        5.47        6.58      3.93 o
   8   4   6        0.47        2.41      4.15 o
   9   4   6        0.55        5.51      4.84 o
   1   5   6      933.15      940.82      7.97 o
   2   5   6      138.25      144.09      4.01 o
   3   5   6      145.05      137.57      4.47 o
   4   5   6        0.01        3.09      3.07 o
   5   5   6        5.69        2.19      3.30 o
   6   5   6       10.17       11.64      3.77 o
   7   5   6       61.61       66.99      5.31 o
   8   5   6        0.88        4.41      4.43 o
   9   5   6        1.13        7.26      4.63 o
   0   6   6      833.86      898.09      8.02 o
   1   6   6       33.18       35.97      2.94 o
   2   6   6        7.60        3.82      2.62 o
   3   6   6      486.49      470.05      7.15 o
   4   6   6       21.42       17.11      3.51 o
   5   6   6       67.70       51.41      4.56 o
   6   6   6       14.67       16.02      4.02 o
   7   6   6       14.83       23.17      4.48 o
   8   6   6        0.01        5.07      4.39 o
   1   7   6       43.12       43.80      3.18 o
   2   7   6        0.95       -0.35      2.94 o
   3   7   6      274.93      272.86      6.10 o
   4   7   6        4.48       11.26      3.45 o
   5   7   6       79.61       75.36      5.09 o
   6   7   6       19.36        9.70      4.21 o
   7   7   6       11.15       11.16      4.60 o
   8   7   6        0.00       -2.48      4.54 o
   0   8   6        9.13        5.58      2.89 o
   1   8   6       80.97       80.29      3.86 o
   2   8   6       85.63      106.06      4.51 o
   3   8   6      117.88      114.87      4.71 o
   4   8   6       53.11       56.65      4.25 o
   5   8   6       53.46       52.98      4.80 o
   6   8   6       25.51       28.58      4.47 o
   7   8   6        2.86        5.75      4.40 o
   8   8   6       19.48       18.87      5.31 o
   1   9   6        3.41        2.70      3.15 o
   2   9   6        0.97        1.16      3.53 o
   3   9   6       26.98       22.92      3.82 o
   4   9   6        7.66        4.60      3.72 o
   5   9   6        0.30       -1.85      3.86 o
   6   9   6        6.02        6.82      4.11 o
   7   9   6        0.15       -2.60      4.58 o
   8   9   6        2.24        4.90      4.81 o
   0  10   6      377.26      324.71      6.65 o
   1  10   6        8.30        4.75      3.31 o
   2  10   6       83.00       78.39      4.63 o
   3  10   6       39.17       34.12      4.19 o
   4  10   6        2.33       -3.43      3.82 o
   5  10   6       42.80       45.01      4.85 o
   6  10   6        1.42       -4.28      4.28 o
   7  10   6        2.44       -1.29      4.75 o
   1  11   6      102.10      106.77      4.97 o
   2  11   6        6.61        5.34      3.64 o
   3  11   6        0.08        1.36      3.60 o
   4  11   6        8.80       12.10      4.38 o
   5  11   6       24.81       31.27      4.60 o
   6  11   6        2.08        7.76      4.38 o
   7  11   6        9.23        9.35      5.33 o
   0  12   6       13.79       10.73      3.90 o
   1  12   6        1.23        2.33      3.46 o
   2  12   6        4.59       14.40      3.77 o
   3  12   6      108.48      111.84      5.85 o
   4  12   6        3.53        8.17      4.38 o
   5  12   6        0.24       10.28      4.34 o
   6  12   6       13.84       13.13      5.28 o
   1  13   6        7.58       10.50      3.76 o
   2  13   6        7.05       -4.12      4.12 o
   3  13   6       17.79       11.15      5.02 o
   4  13   6        1.74       -0.53      4.98 o
   5  13   6       16.08       24.05      5.42 o
   6  13   6        0.47       -4.59      5.06 o
   0  14   6       18.05       22.48      4.27 o
   1  14   6        0.49       -1.68      4.10 o
   2  14   6        1.04        2.28      4.33 o
   3  14   6       50.48       42.29      5.88 o
   4  14   6        0.85        1.00      5.16 o
   5  14   6        0.00       -5.02      5.02 o
   1  15   6        3.46       -2.86      5.00 o
   2  15   6        2.94        3.15      5.00 o
   3  15   6        6.85       12.96      5.10 o
   4  15   6        0.18        1.07      5.22 o
   0  16   6       10.68       18.87      5.23 o
   1  16   6       27.89       30.15      5.88 o
   2  16   6        5.71        3.99      5.84 o
   3  16   6        0.19        5.82      5.15 o
   1   0   7      523.72      541.20      5.61 o
   2   0   7     1226.40     1177.64      8.70 o
   3   0   7       23.61       30.28      2.76 o
   4   0   7      270.57      278.43      5.67 o
   5   0   7       26.69       35.96      3.71 o
   6   0   7       11.66        7.74      3.83 o
   7   0   7        2.93        3.34      4.02 o
   8   0   7       31.82       29.99      5.20 o
   9   0   7        0.91        2.72      5.09 o
   0   1   7        5.27        4.91      1.80 o
   1   1   7      547.94      531.20      5.58 o
   2   1   7        2.78        2.40      2.11 o
   3   1   7       21.02       20.39      2.71 o
   4   1   7       29.24       27.18      3.21 o
   5   1   7       24.08       17.94      3.57 o
   6   1   7       18.10       15.05      4.01 o
   7   1   7        4.82        4.24      4.07 o
   8   1   7        3.76       -4.68      4.68 o
   9   1   7        1.31       -5.16      5.26 o
   1   2   7      599.61      621.63      6.06 o
   2   2   7       75.48       90.48      3.18 o
   3   2   7      126.41      126.06      3.92 o
   4   2   7      108.90      104.47      4.31 o
   5   2   7      173.28      163.00      5.42 o
   6   2   7       50.35       49.59      4.39 o
   7   2   7       43.16       41.34      4.72 o
   8   2   7       12.46       11.45      4.63 o
   9   2   7        0.02        6.79      4.81 o
   0   3   7     2340.35     2254.77     11.41 o
   1   3   7      138.80      168.37      3.77 o
   2   3   7       45.87       52.13      2.95 o
   3   3   7        3.91        5.49      2.59 o
   4   3   7        0.00        0.37      3.00 o
   5   3   7       92.71      101.97      4.56 o
   6   3   7       68.47       70.16      4.63 o
   7   3   7        7.98       10.99      4.10 o
   8   3   7        5.26        6.89      4.35 o
   9   3   7        0.69        0.15      5.01 o
   1   4   7      830.20      820.83      7.50 o
   2   4   7      691.26      681.63      7.39 o
   3   4   7      191.32      180.48      4.75 o
   4   4   7      349.86      330.19      6.59 o
   5   4   7       11.75       12.72      3.54 o
   6   4   7        0.35       -0.10      3.67 o
   7   4   7        9.95        7.25      4.36 o
   8   4   7        4.02        4.94      4.53 o
   9   4   7        2.04        8.61      5.00 o
   0   5   7      894.93      886.49      8.03 o
   1   5   7      517.70      492.49      6.40 o
   2   5   7      393.82      394.26      6.15 o
   3   5   7       47.82       42.73      3.90 o
   4   5   7      419.32      403.39      7.43 o
   5   5   7       10.81        6.43      3.60 o
   6   5   7       53.91       55.85      4.54 o
   7   5   7        2.43        2.53      4.02 o
   8   5   7        1.76        7.45      4.46 o
   1   6   7        0.07       -2.59      2.59 o
   2   6   7      290.06      277.99      5.61 o
   3   6   7        8.39       12.62      3.42 o
   4   6   7        5.57        4.56      3.60 o
   5   6   7       26.23       27.31      4.29 o
   6   6   7       32.36       27.37      4.35 o
   7   6   7        1.65       -1.86      4.22 o
   8   6   7       10.05        9.03      4.97 o
   0   7   7      185.62      190.06      4.68 o
   1   7   7        1.38        7.89      2.76 o
   2   7   7        4.51        7.02      3.28 o
   3   7   7        6.40        8.46      3.61 o
   4   7   7       29.55       24.55      3.83 o
   5   7   7       56.80       44.52      4.44 o
   6   7   7       54.32       48.50      4.98 o
   7   7   7        0.00       -4.37      4.37 o
   8   7   7        8.13       17.08      4.50 o
   1   8   7      151.85      158.35      5.00 o
   2   8   7      162.66      160.57      5.42 o
   3   8   7       27.41       35.98      3.88 o
   4   8   7        1.08        3.60      3.52 o
   5   8   7       20.02       19.14      4.28 o
   6   8   7        2.20        0.95      4.06 o
   7   8   7        1.42       -4.64      4.64 o
   8   8   7        2.94        6.87      4.75 o
   0   9   7       23.15       23.11      3.50 o
   1   9   7      113.39       93.80      4.40 o
   2   9   7      147.57      145.95      5.29 o
   3   9   7       16.18       19.70      3.52 o
   4   9   7       16.74       23.05      4.09 o
   5   9   7        0.39       -3.97      3.97 o
   6   9   7       14.72       15.55      4.43 o
   7   9   7        2.10       10.52      4.73 o
   1  10   7        0.15        3.99      3.21 o
   2  10   7        2.27        4.54      3.43 o
   3  10   7        0.19       -0.80      3.58 o
   4  10   7        5.43       10.88      4.17 o
   5  10   7       15.01       19.85      4.21 o
   6  10   7        0.36        3.17      4.61 o
   7  10   7        0.07       -0.15      4.95 o
   0  11   7        1.80        4.86      3.19 o
   1  11   7        8.08        6.95      3.60 o
   2  11   7        1.38        7.49      3.59 o
   3  11   7       38.46       40.05      4.52 o
   4  11   7        6.65       -1.54      4.35 o
   5  11   7        4.76       11.57      4.31 o
   6  11   7        2.37        8.38      4.71 o
   7  11   7        0.51        1.54      5.22 o
   1  12   7        3.02       -2.10      3.79 o
   2  12   7       10.73       16.78      3.95 o
   3  12   7        3.03       10.99      4.12 o
   4  12   7        0.05       -1.15      4.40 o
   5  12   7        2.17        6.63      4.78 o
   6  12   7        6.53        4.58      5.05 o
   0  13   7       19.40       17.94      4.18 o
   1  13   7        0.39        2.74      3.78 o
   2  13   7        9.07       13.59      4.14 o
   3  13   7        0.12        4.41      4.31 o
   4  13   7       21.58       20.47      5.22 o
   5  13   7        1.13        2.31      5.02 o
   1  14   7        0.00        2.35      4.16 o
   2  14   7        0.16       -4.40      4.40 o
   3  14   7        0.30       -0.41      4.79 o
   4  14   7       24.63       24.85      5.88 o
   5  14   7        4.75        5.22      5.00 o
   0  15   7       11.99       10.07      4.84 o
   1  15   7       13.03       23.38      4.91 o
   2  15   7       39.61       39.13      6.32 o
   3  15   7        0.33        3.65      5.17 o
   4  15   7       25.61       27.54      5.86 o
   1  16   7        7.03        2.02      5.51 o
   2  16   7       30.00       45.48      6.36 o
   0   0   8      382.80      412.83      5.37 o
   1   0   8      526.49      526.47      5.91 o
   2   0   8      787.76      854.99      8.00 o
   3   0   8        0.08        0.19      2.57 o
   4   0   8        8.18       10.58      3.15 o
   5   0   8       78.10       77.05      4.49 o
   6   0   8      190.82      191.16      6.28 o
   7   0   8       13.94       10.15      4.49 o
   8   0   8        7.81        0.64      4.95 o
   9   0   8        1.28        7.49      5.26 o
   1   1   8       51.54       53.94      2.82 o
   2   1   8      149.54      139.17      3.93 o
   3   1   8        0.30        4.85      2.67 o
   4   1   8       24.02       18.70      3.41 o
   5   1   8        7.13        9.08      3.32 o
   6   1   8        0.58       -1.50      3.90 o
   7   1   8        0.86       -1.97      4.08 o
   8   1   8        5.32        0.38      4.96 o
   9   1   8       19.27       26.95      5.63 o
   0   2   8     1247.04     1209.82      8.74 o
   1   2   8       44.99       50.97      2.84 o
   2   2   8        2.92        5.26      2.46 o
   3   2   8      652.56      665.82      7.91 o
   4   2   8        1.10        6.88      3.00 o
   5   2   8        5.79        7.24      3.40 o
   6   2   8       58.24       60.42      4.71 o
   7   2   8        3.34       10.75      3.91 o
   8   2   8        0.00        0.39      4.57 o
   9   2   8       27.06       22.68      5.74 o
   1   3   8      248.28      246.31      4.71 o
   2   3   8       93.05       95.12      3.66 o
   3   3   8      166.65      147.33      4.67 o
   4   3   8        4.17        1.19      3.36 o
   5   3   8        4.16       10.69      3.42 o
   6   3   8       56.10       52.56      4.64 o
   7   3   8        5.80        7.47      3.91 o
   8   3   8        5.35        8.15      4.56 o
   9   3   8        0.08       -4.35      5.19 o
   0   4   8      739.43      718.53      7.48 o
   1   4   8       49.81       55.39      3.24 o
   2   4   8       35.04       24.27      3.06 o
   3   4   8      455.28      433.21      7.03 o
   4   4   8       16.12       15.00      3.70 o
   5   4   8       63.02       54.62      4.33 o
   6   4   8       11.54       15.14      3.96 o
   7   4   8        2.84        9.93      3.96 o
   8   4   8        4.29       -1.87      4.58 o
   1   5   8      184.21      181.38      4.40 o
   2   5   8       32.01       38.05      3.64 o
   3   5   8      155.48      160.85      5.16 o
   4   5   8      203.98      206.78      6.18 o
   5   5   8        0.00        0.78      3.65 o
   6   5   8        0.65        2.29      3.75 o
   7   5   8        0.09        3.11      3.97 o
   8   5   8        3.45        3.56      4.60 o
   0   6   8      494.41      545.25      7.24 o
   1   6   8       82.08       83.22      3.70 o
   2   6   8       53.39       52.69      4.04 o
   3   6   8      262.18      262.06      6.12 o
   4   6   8      133.32      120.67      5.22 o
   5   6   8       30.60       36.51      4.21 o
   6   6   8        4.68        2.95      4.00 o
   7   6   8        0.76       -3.85      4.35 o
   8   6   8        0.08        9.84      4.38 o
   1   7   8       17.45       16.83      3.31 o
   2   7   8      313.20      321.93      6.61 o
   3   7   8       81.87       77.76      4.47 o
   4   7   8        5.69        4.02      3.68 o
   5   7   8        4.28       10.05      3.75 o
   6   7   8        7.39       10.26      4.07 o
   7   7   8        2.27        2.66      4.48 o
   8   7   8        0.02       -1.45      4.82 o
   0   8   8       30.92       28.44      3.45 o
   1   8   8      303.49      307.94      6.49 o
   2   8   8       41.71       38.94      4.03 o
   3   8   8        5.75        8.21      3.39 o
   4   8   8       36.94       38.73      4.34 o
   5   8   8       46.90       46.97      4.56 o
   6   8   8        0.04        3.70      4.18 o
   7   8   8       32.15       43.69      5.50 o
   1   9   8        8.86        5.14      3.52 o
   2   9   8       30.21       32.60      3.89 o
   3   9   8        4.14        6.94      3.49 o
   4   9   8       28.84       25.74      4.43 o
   5   9   8        5.26        5.59      4.01 o
   6   9   8        3.36       -1.30      4.38 o
   7   9   8       16.26       25.67      5.37 o
   0  10   8        3.07        1.01      3.19 o
   1  10   8       36.38       21.94      3.81 o
   2  10   8        0.70       -2.18      3.45 o
   3  10   8        1.81       -3.04      3.73 o
   4  10   8        0.50       -4.05      4.05 o
   5  10   8        0.31        4.16      4.24 o
   6  10   8        4.15        9.95      4.65 o
   7  10   8        6.15        8.30      5.11 o
   1  11   8       32.47       35.57      4.06 o
   2  11   8        0.00       -2.99      3.75 o
   3  11   8        0.20        1.24      3.98 o
   4  11   8        0.12        6.65      3.83 o
   5  11   8       10.34       -3.88      4.87 o
   6  11   8        1.03        3.74      4.85 o
   0  12   8        5.82        3.24      3.90 o
   1  12   8        7.84        7.42      3.92 o
   2  12   8        1.78        1.38      3.99 o
   3  12   8        2.07       10.17      4.08 o
   4  12   8        5.42       -4.72      4.72 o
   5  12   8       11.86       10.93      5.25 o
   6  12   8        0.27       10.47      4.78 o
   1  13   8        0.23       -1.53      4.03 o
   2  13   8       15.32       18.16      4.46 o
   3  13   8        6.30       17.30      4.59 o
   4  13   8       17.45       23.33      5.41 o
   5  13   8        8.21        4.83      5.17 o
   0  14   8        4.40        8.97      4.42 o
   1  14   8       18.99       25.50      4.81 o
   2  14   8        0.10       -3.48      4.80 o
   3  14   8        4.97        7.12      5.01 o
   4  14   8        8.30        6.01      5.44 o
   1  15   8        7.02        6.46      5.18 o
   2  15   8        2.61        0.00      5.79 o
   3  15   8       10.21       13.19      5.64 o
   0  16   8        9.02        9.26      5.32 o
   1  16   8        1.39        7.41      5.06 o
   1   0   9       91.25       82.94      3.42 o
   2   0   9      147.54      166.34      4.28 o
   3   0   9       14.41       20.53      3.00 o
   4   0   9       77.69       98.34      4.46 o
   5   0   9       26.90       43.95      4.04 o
   6   0   9        0.49       -3.35      3.76 o
   7   0   9        2.37       -2.04      4.29 o
   8   0   9      104.91      105.21      7.17 o
   0   1   9      233.39      215.49      4.35 o
   1   1   9       63.97       62.91      3.06 o
   2   1   9       15.77       12.27      2.76 o
   3   1   9        6.65        2.68      3.06 o
   4   1   9        9.54       -2.69      3.49 o
   5   1   9       17.20       19.50      3.61 o
   6   1   9        1.04       -3.84      3.84 o
   7   1   9        0.03       -4.18      4.18 o
   8   1   9        4.85        3.86      4.93 o
   1   2   9      120.40      126.60      3.85 o
   2   2   9        6.98        7.43      2.65 o
   3   2   9       40.99       42.60      3.49 o
   4   2   9       62.00       61.03      4.11 o
   5   2   9       22.48       17.58      3.82 o
   6   2   9       32.44       33.45      4.29 o
   7   2   9       11.74       14.45      4.40 o
   8   2   9        2.71       -4.43      4.75 o
   0   3   9        0.47        1.72      2.42 o
   1   3   9        3.42        1.46      2.59 o
   2   3   9        2.11       -0.47      2.67 o
   3   3   9       36.70       42.85      3.50 o
   4   3   9        0.06        4.07      3.22 o
   5   3   9        8.06        3.47      3.67 o
   6   3   9       18.72       15.88      4.26 o
   7   3   9       22.96       22.68      4.60 o
   8   3   9        7.61        8.97      4.78 o
   1   4   9      125.01      119.05      4.06 o
   2   4   9        2.71        4.34      2.89 o
   3   4   9       28.87       30.25      3.71 o
   4   4   9        6.78        7.63      3.53 o
   5   4   9        3.95        9.13      3.60 o
   6   4   9        3.09        7.19      3.78 o
   7   4   9       10.10       13.08      4.41 o
   8   4   9        1.04       -4.70      4.75 o
   0   5   9        0.02       -0.67      2.94 o
   1   5   9      318.00      292.08      5.71 o
   2   5   9      439.36      433.35      7.10 o
   3   5   9      396.12      380.27      7.29 o
   4   5   9      345.49      330.07      7.39 o
   5   5   9        9.74       11.09      3.95 o
   6   5   9        5.33        9.69      3.78 o
   7   5   9        1.52        5.42      4.31 o
   8   5   9        0.71       -0.42      4.48 o
   1   6   9        0.01       -3.15      3.15 o
   2   6   9      688.74      670.34      8.98 o
   3   6   9       10.60       11.24      3.71 o
   4   6   9        1.81        0.19      3.44 o
   5   6   9       20.28       24.59      4.08 o
   6   6   9       22.84       26.54      4.55 o
   7   6   9        3.00       -4.12      4.57 o
   8   6   9        4.12        8.12      4.65 o
   0   7   9       22.53       24.13      3.39 o
   1   7   9        7.82       -0.78      3.38 o
   2   7   9       65.78       81.56      4.51 o
   3   7   9       43.79       52.69      3.98 o
   4   7   9       14.92       13.11      3.72 o
   5   7   9        1.23        0.78      3.96 o
   6   7   9        7.26        7.36      4.36 o
   7   7   9       19.94       19.25      5.02 o
   8   7   9       20.57       28.98      5.33 o
   1   8   9        7.78       16.23      3.50 o
   2   8   9        1.86       -1.26      3.45 o
   3   8   9        0.14       -3.55      3.55 o
   4   8   9        0.11        7.57      3.56 o
   5   8   9        0.11        2.94      4.03 o
   6   8   9        0.03       -4.35      4.35 o
   7   8   9        0.56        7.14      4.75 o
   0   9   9       18.29       15.02      3.34 o
   1   9   9        0.02       -0.18      3.36 o
   2   9   9        0.47        5.89      3.32 o
   3   9   9        0.05        1.44      3.51 o
   4   9   9        6.08        8.82      3.89 o
   5   9   9        6.70       12.13      4.27 o
   6   9   9        0.22       -2.55      4.62 o
   7   9   9        0.96        2.53      5.39 o
   1  10   9        1.23       -2.64      3.52 o
   2  10   9        8.49        6.23      3.77 o
   3  10   9        1.19       -3.99      3.99 o
   4  10   9       61.41       75.56      5.53 o
   5  10   9        0.65        1.83      4.36 o
   6  10   9        1.99        1.41      4.86 o
   0  11   9       78.02       82.01      5.12 o
   1  11   9        7.08       15.93      3.67 o
   2  11   9        8.64       14.17      3.91 o
   3  11   9        1.01       -4.17      4.17 o
   4  11   9       10.10       11.63      4.72 o
   5  11   9        4.57        4.01      4.82 o
   6  11   9        7.97        4.00      5.29 o
   1  12   9        0.00       -2.05      3.90 o
   2  12   9       11.95       14.16      4.33 o
   3  12   9        3.68        2.14      4.40 o
   4  12   9       18.25       19.61      5.17 o
   5  12   9        1.19       -5.18      5.18 o
   0  13   9        1.91       -4.28      4.28 o
   1  13   9        0.10        4.04      4.12 o
   2  13   9        1.30        4.26      4.30 o
   3  13   9        1.05        0.81      4.64 o
   4  13   9        0.02        6.53      4.76 o
   5  13   9        5.50        9.95      5.30 o
   1  14   9        2.02        1.85      4.58 o
   2  14   9       39.09       44.20      5.95 o
   3  14   9        1.21        1.44      4.93 o
   4  14   9        0.06       -5.12      5.12 o
   0  15   9        6.08       13.10      5.27 o
   1  15   9       24.01       34.92      5.71 o
   2  15   9       19.60       25.14      6.20 o
   3  15   9       16.00       13.58      5.79 o
   0   0  10      495.27      478.40      6.54 o
   1   0  10        9.40        6.60      2.70 o
   2   0  10      200.17      213.16      5.16 o
   3   0  10      378.03      369.12      6.74 o
   4   0  10       38.23       43.73      3.87 o
   5   0  10       40.98       44.77      4.36 o
   6   0  10        6.41        9.35      3.98 o
   7   0  10        0.07        0.00      4.39 o
   8   0  10        0.93       13.08      5.08 o
   1   1  10        0.16       -2.70      2.70 o
   2   1  10       68.24       66.12      3.67 o
   3   1  10        6.80        7.06      3.17 o
   4   1  10       53.29       47.87      4.07 o
   5   1  10        1.61        3.57      3.62 o
   6   1  10        5.94        9.39      3.86 o
   7   1  10        0.66       -4.47      4.47 o
   8   1  10        9.63        9.66      5.27 o
   0   2  10       27.13       27.95      2.94 o
   1   2  10       14.91       21.14      2.95 o
   2   2  10       50.98       54.91      3.55 o
   3   2  10       64.00       60.45      3.97 o
   4   2  10       90.54       93.01      4.77 o
   5   2  10        0.12       -2.41      3.64 o
   6   2  10       20.54       19.74      4.21 o
   7   2  10       23.05       30.01      4.91 o
   8   2  10       17.02       13.35      5.03 o
   1   3  10      260.77      250.24      5.28 o
   2   3  10        8.27        4.69      3.12 o
   3   3  10       29.43       36.43      3.61 o
   4   3  10       13.54       19.05      3.84 o
   5   3  10       15.86       12.66      3.99 o
   6   3  10        5.39        1.81      4.23 o
   7   3  10        2.70       -0.90      4.63 o
   8   3  10        0.27        2.68      4.58 o
   0   4  10      266.46      237.51      5.30 o
   1   4  10       69.02       63.92      3.77 o
   2   4  10      288.23      267.97      5.93 o
   3   4  10       68.12       59.23      4.35 o
   4   4  10       91.72       78.79      4.92 o
   5   4  10       96.20       99.48      5.15 o
   6   4  10        1.35       -1.04      4.11 o
   7   4  10        2.62        4.32      4.50 o
   8   4  10        3.15        3.44      4.66 o
   1   5  10        2.14        5.42      3.29 o
   2   5  10        0.03        3.20      3.61 o
   3   5  10       83.56       73.00      4.61 o
   4   5  10        2.79       -0.39      3.88 o
   5   5  10        0.66       -0.43      3.94 o
   6   5  10        5.53        7.27      4.22 o
   7   5  10        4.92        5.37      4.39 o
   8   5  10        1.23       -3.65      4.95 o
   0   6  10      796.54      750.23      9.15 o
   1   6  10       12.36        7.08      3.61 o
   2   6  10      266.57      266.68      6.47 o
   3   6  10       43.48       46.64      4.18 o
   4   6  10        0.32        3.55      3.52 o
   5   6  10        0.06        3.26      3.80 o
   6   6  10        0.04       -0.12      4.19 o
   7   6  10        0.93        6.07      4.65 o
   8   6  10        0.03       -3.00      4.97 o
   1   7  10       43.31       37.58      3.82 o
   2   7  10        7.37        7.63      3.48 o
   3   7  10        0.44       -1.05      3.37 o
   4   7  10        0.40        0.64      3.73 o
   5   7  10        5.64        6.56      4.06 o
   6   7  10        1.72       -3.71      4.61 o
   7   7  10        0.47       -5.04      5.04 o
   0   8  10       12.08       10.79      3.26 o
   1   8  10       84.32       77.77      4.46 o
   2   8  10        4.78       10.51      3.52 o
   3   8  10       67.25       67.53      4.70 o
   4   8  10       20.81       23.08      4.19 o
   5   8  10        3.35        5.40      4.30 o
   6   8  10       33.89       30.63      5.51 o
   7   8  10        2.73       10.05      5.07 o
   1   9  10       71.40       78.03      4.66 o
   2   9  10        0.62       -2.96      3.72 o
   3   9  10        3.53        5.51      3.75 o
   4   9  10        0.15       -3.08      4.08 o
   5   9  10        7.89       10.45      4.53 o
   6   9  10        9.60       12.39      5.02 o
   7   9  10       20.60       20.76      5.78 o
   0  10  10       63.03       63.70      4.63 o
   1  10  10        2.46       -0.10      3.87 o
   2  10  10       12.52        9.39      4.10 o
   3  10  10       22.95       14.95      4.54 o
   4  10  10        0.22       -0.88      4.34 o
   5  10  10        0.06       -4.76      4.85 o
   6  10  10        5.45        9.19      5.17 o
   1  11  10        2.43       -3.99      3.99 o
   2  11  10        1.21        2.69      4.01 o
   3  11  10        0.30        3.31      4.03 o
   4  11  10        1.63        0.67      4.72 o
   5  11  10        2.60        2.01      4.99 o
   6  11  10        2.97       -0.15      5.38 o
   0  12  10        0.21       -4.16      4.16 o
   1  12  10       14.29       16.64      4.34 o
   2  12  10        0.32       -0.63      4.40 o
   3  12  10        4.83        6.28      4.40 o
   4  12  10        2.66        8.20      4.78 o
   5  12  10        2.75        4.85      4.93 o
   1  13  10        7.21       11.10      4.31 o
   2  13  10        0.19       11.40      4.30 o
   3  13  10        0.01       -0.98      4.60 o
   4  13  10        0.87       -3.01      5.00 o
   0  14  10       56.00       71.87      5.91 o
   1  14  10        8.79       15.06      4.90 o
   2  14  10       13.97       12.21      5.76 o
   3  14  10        1.62        4.33      5.06 o
   1  15  10        4.49       -0.29      5.72 o
   2  15  10        1.86        6.61      5.61 o
   1   0  11      146.69      154.35      4.68 o
   2   0  11       96.87       73.17      4.23 o
   3   0  11        6.33        8.62      3.58 o
   4   0  11       12.35        8.98      3.74 o
   5   0  11        1.11        2.20      3.74 o
   6   0  11        9.75       17.15      4.13 o
   7   0  11       46.48       47.14      5.52 o
   8   0  11        2.42        1.72      4.97 o
   0   1  11      273.56      257.89      5.42 o
   1   1  11       18.94       15.09      3.09 o
   2   1  11       31.17       24.77      3.46 o
   3   1  11        5.02        6.16      3.45 o
   4   1  11       25.29        8.17      3.96 o
   5   1  11        4.18        3.15      3.87 o
   6   1  11        4.85        7.56      3.99 o
   7   1  11        0.21        4.33      4.60 o
   8   1  11       10.74       -1.15      5.31 o
   1   2  11       61.54       57.20      3.74 o
   2   2  11       71.16       70.95      4.09 o
   3   2  11        7.49        7.69      3.32 o
   4   2  11       96.37       92.28      5.12 o
   5   2  11       47.08       49.54      4.83 o
   6   2  11        3.82        1.88      4.11 o
   7   2  11        5.84        1.59      4.75 o
   8   2  11        1.85        3.32      4.94 o
   0   3  11       77.97       77.70      3.97 o
   1   3  11       48.04       42.15      3.66 o
   2   3  11        3.02        1.68      3.21 o
   3   3  11        4.19       -0.52      3.40 o
   4   3  11       36.23       34.95      4.06 o
   5   3  11       85.02       85.72      5.44 o
   6   3  11       17.62       19.30      4.41 o
   7   3  11        9.51       14.62      4.59 o
   8   3  11        7.50        2.19      4.78 o
   1   4  11      182.51      164.85      5.32 o
   2   4  11       75.82       76.78      4.46 o
   3   4  11       16.53       12.15      3.61 o
   4   4  11        0.16        3.59      3.48 o
   5   4  11       58.56       61.42      5.31 o
   6   4  11        0.02        9.00      4.03 o
   7   4  11        3.91       -0.82      4.70 o
   8   4  11        0.84        9.65      4.70 o
   0   5  11      551.79      504.87      8.08 o
   1   5  11      604.76      571.76      8.49 o
   2   5  11       14.79       13.15      3.77 o
   3   5  11       86.59       84.33      4.63 o
   4   5  11        4.88       -1.44      3.77 o
   5   5  11       28.80       20.45      4.54 o
   6   5  11        4.67        2.12      4.50 o
   7   5  11        1.22        0.56      4.68 o
   1   6  11       29.53       35.02      4.16 o
   2   6  11       47.21       42.45      4.22 o
   3   6  11        6.11        4.76      3.50 o
   4   6  11        8.70        4.73      3.98 o
   5   6  11        0.11        7.34      3.85 o
   6   6  11        1.49        6.18      4.36 o
   7   6  11        5.91        3.45      4.91 o
   0   7  11        0.01       -3.41      3.41 o
   1   7  11        0.83       -2.16      3.37 o
   2   7  11       21.12       19.57      3.67 o
   3   7  11        0.13        2.65      3.58 o
   4   7  11        6.60       11.69      3.94 o
   5   7  11       16.42       16.50      4.62 o
   6   7  11       14.49       14.95      5.12 o
   7   7  11        5.41        3.26      5.23 o
   1   8  11       26.91       28.13      3.88 o
   2   8  11       15.47       16.97      3.90 o
   3   8  11       12.57       12.81      4.07 o
   4   8  11        9.64       14.75      4.15 o
   5   8  11        9.78       15.05      4.79 o
   6   8  11        0.04       -4.88      4.88 o
   7   8  11        0.38        1.38      5.16 o
   0   9  11       32.07       52.71      4.40 o
   1   9  11       13.21        9.28      4.11 o
   2   9  11       26.36       31.32      4.50 o
   3   9  11        7.86        5.13      4.07 o
   4   9  11        3.34       10.56      4.05 o
   5   9  11        2.45        1.08      4.67 o
   6   9  11        5.62        5.79      5.09 o
   1  10  11        0.69       -0.33      3.93 o
   2  10  11        1.46       -0.11      4.09 o
   3  10  11       12.81       18.49      4.63 o
   4  10  11        1.11        4.85      4.51 o
   5  10  11       17.06       18.84      5.39 o
   6  10  11        2.51        5.75      5.14 o
   0  11  11        3.80       -0.11      4.16 o
   1  11  11        3.52        4.89      4.21 o
   2  11  11       54.66       69.29      5.35 o
   3  11  11        0.03        1.93      4.19 o
   4  11  11       21.59       24.16      5.32 o
   5  11  11        2.80        2.98      5.21 o
   1  12  11        2.26        2.49      4.51 o
   2  12  11        7.61       19.50      4.68 o
   3  12  11        1.15       -0.68      4.39 o
   4  12  11        0.03        2.65      4.90 o
   5  12  11        2.95       -2.04      5.32 o
   0  13  11        0.35       -1.85      4.46 o
   1  13  11        0.04       -4.53      4.53 o
   2  13  11        0.44       -2.10      4.74 o
   3  13  11        0.06        8.28      4.65 o
   4  13  11        0.44       -5.03      5.03 o
   1  14  11        3.74        6.12      5.14 o
   2  14  11        1.34       10.00      5.00 o
   3  14  11        5.19        3.10      5.47 o
   0  15  11       15.69       25.70      6.03 o
   0   0  12      306.67      285.19      6.12 o
   1   0  12       66.19       56.47      4.22 o
   2   0  12        4.79       -1.17      3.41 o
   3   0  12      507.39      490.12      8.52 o
   4   0  12        0.82       -2.51      3.74 o
   5   0  12        0.68        4.12      3.84 o
   6   0  12       33.11       31.05      5.18 o
   7   0  12        7.46       12.34      5.26 o
   8   0  12        2.53        0.15      5.03 o
   1   1  12        3.45       -0.47      3.03 o
   2   1  12       20.71       16.69      3.61 o
   3   1  12        4.61        3.70      3.61 o
   4   1  12       13.57       14.91      3.90 o
   5   1  12        0.13        0.11      4.00 o
   6   1  12        0.14       -4.40      4.40 o
   7   1  12        7.24        4.81      4.96 o
   8   1  12        2.17        3.29      5.02 o
   0   2  12       47.96       50.14      3.86 o
   1   2  12       11.07       10.62      3.24 o
   2   2  12       87.82       77.04      4.56 o
   3   2  12        0.26       -3.50      3.50 o
   4   2  12       55.53       71.86      4.86 o
   5   2  12       24.47       22.02      4.53 o
   6   2  12        0.53        7.42      4.06 o
   7   2  12        9.09       19.39      4.91 o
   1   3  12        0.07       -3.36      3.36 o
   2   3  12       36.45       27.70      3.94 o
   3   3  12       30.02       30.64      3.96 o
   4   3  12        9.46       16.10      3.81 o
   5   3  12       13.48       18.82      4.28 o
   6   3  12        5.91        6.65      4.46 o
   7   3  12        3.08       -1.82      5.00 o
   0   4  12        5.76       10.26      3.34 o
   1   4  12       14.12       19.41      3.54 o
   2   4  12      104.04       98.73      4.89 o
   3   4  12       40.15       39.89      4.01 o
   4   4  12       10.45       14.27      3.83 o
   5   4  12        0.00        0.70      4.06 o
   6   4  12        6.65       11.64      4.64 o
   7   4  12        1.66        3.00      4.66 o
   1   5  12       10.86       12.51      3.85 o
   2   5  12        0.30        6.44      3.35 o
   3   5  12        1.34        0.80      3.58 o
   4   5  12        0.22       -3.84      3.84 o
   5   5  12       11.38       15.69      4.45 o
   6   5  12       34.95       48.01      5.32 o
   7   5  12        0.13       -4.88      4.88 o
   0   6  12      201.64      196.11      6.00 o
   1   6  12      281.41      265.58      6.86 o
   2   6  12        2.68        2.64      3.53 o
   3   6  12       31.12       30.18      4.23 o
   4   6  12       11.69       17.11      4.15 o
   5   6  12        0.06       -4.21      4.21 o
   6   6  12        7.03        4.05      4.78 o
   7   6  12        1.60        3.74      4.96 o
   1   7  12        1.30        0.97      3.43 o
   2   7  12       15.59       13.33      4.00 o
   3   7  12        3.37       11.40      3.76 o
   4   7  12        9.33        7.73      4.37 o
   5   7  12        2.82        6.09      4.46 o
   6   7  12        1.24        8.66      4.73 o
   7   7  12        3.02        3.86      5.04 o
   0   8  12        9.23        5.85      3.84 o
   1   8  12        0.60       -0.31      3.88 o
   2   8  12        7.76        5.62      3.86 o
   3   8  12        6.11       -0.11      4.10 o
   4   8  12       13.35       25.39      4.59 o
   5   8  12        2.61       -4.90      4.90 o
   6   8  12        5.02        4.35      5.08 o
   1   9  12       36.68       27.29      4.74 o
   2   9  12        1.62        2.86      3.84 o
   3   9  12        6.06       -1.56      4.47 o
   4   9  12       20.24       33.19      5.02 o
   5   9  12        3.33        0.28      5.17 o
   6   9  12        0.50       -5.01      5.01 o
   0  10  12        0.06       -2.96      3.94 o
   1  10  12       31.16       30.38      4.78 o
   2  10  12        3.91        0.85      4.40 o
   3  10  12        5.86        2.41      4.59 o
   4  10  12       13.71       23.80      5.07 o
   5  10  12       22.33       19.37      5.63 o
   1  11  12       19.40       26.95      4.83 o
   2  11  12        0.42       -3.35      4.71 o
   3  11  12        4.22        7.94      4.52 o
   4  11  12        0.69       -4.97      4.97 o
   5  11  12        4.53       11.96      5.31 o
   0  12  12        9.94       -2.46      4.74 o
   1  12  12        1.65        3.79      4.56 o
   2  12  12        4.86       12.47      4.73 o
   3  12  12        2.58       10.13      4.73 o
   4  12  12        0.20        3.22      4.86 o
   1  13  12        1.62       -4.98      4.98 o
   2  13  12        0.15       -2.04      4.54 o
   3  13  12        0.05        3.79      4.67 o
   0  14  12       14.76       14.58      5.84 o
   1  14  12       10.89       23.73      5.54 o
   1   0  13       24.43       22.49      3.64 o
   2   0  13       99.42      115.22      4.97 o
   3   0  13       22.10       21.88      4.39 o
   4   0  13       10.43       13.35      3.94 o
   5   0  13       30.08       34.60      4.85 o
   6   0  13        0.84       -3.87      4.61 o
   7   0  13        0.62       -5.08      5.08 o
   0   1  13        7.42        2.95      3.32 o
   1   1  13       25.96       26.18      3.51 o
   2   1  13        1.81       -0.73      3.64 o
   3   1  13       68.73       57.81      4.61 o
   4   1  13       13.10       14.58      4.16 o
   5   1  13       12.40       -1.19      4.37 o
   6   1  13        2.19       -1.68      4.68 o
   7   1  13        0.00       -4.61      5.06 o
   1   2  13        9.50       13.44      3.34 o
   2   2  13      173.40      166.91      5.92 o
   3   2  13        6.02       -3.16      3.84 o
   4   2  13        0.01        2.84      3.80 o
   5   2  13        8.51       11.16      4.36 o
   6   2  13        0.07        0.78      4.42 o
   7   2  13        2.71        1.02      5.14 o
   0   3  13        0.75       -1.22      3.09 o
   1   3  13        0.15        0.00      3.31 o
   2   3  13       61.24       56.55      4.60 o
   3   3  13        0.73       -2.82      3.64 o
   4   3  13       24.12       30.43      4.45 o
   5   3  13        0.50       -0.12      4.29 o
   6   3  13        0.63        4.76      4.31 o
   7   3  13        7.63       15.72      5.11 o
   1   4  13        8.14        4.93      3.63 o
   2   4  13        2.66       -0.10      3.56 o
   3   4  13        1.94        7.96      3.71 o
   4   4  13       35.72       44.68      4.83 o
   5   4  13       11.97       14.92      4.72 o
   6   4  13       26.64       23.98      5.26 o
   7   4  13        4.51        3.44      5.21 o
   0   5  13       78.94       73.60      4.59 o
   1   5  13       26.22       20.93      4.02 o
   2   5  13       58.54       57.39      4.55 o
   3   5  13        4.65        4.27      3.80 o
   4   5  13        4.24        4.56      4.18 o
   5   5  13        0.16        0.26      4.59 o
   6   5  13        3.95       14.20      4.74 o
   7   5  13        0.97       11.89      4.94 o
   1   6  13       16.69       13.93      3.82 o
   2   6  13       11.12       10.58      3.81 o
   3   6  13       15.64       15.73      4.20 o
   4   6  13       23.31       15.99      4.78 o
   5   6  13       11.39       16.07      4.69 o
   6   6  13        0.52       -3.54      4.77 o
   0   7  13        6.26        9.62      3.66 o
   1   7  13        3.34        2.48      3.78 o
   2   7  13       17.88       19.19      4.26 o
   3   7  13        0.05        3.81      3.72 o
   4   7  13       10.70       12.84      4.49 o
   5   7  13        9.13        6.82      4.69 o
   6   7  13        1.92        5.56      4.95 o
   1   8  13        8.66       15.26      3.94 o
   2   8  13        7.19        4.84      3.97 o
   3   8  13        8.97       12.34      4.16 o
   4   8  13       51.08       60.83      5.71 o
   5   8  13        0.01        5.96      4.86 o
   6   8  13        1.04        5.15      5.02 o
   0   9  13       43.70       44.55      5.07 o
   1   9  13       30.83       32.79      4.85 o
   2   9  13        5.70        4.00      4.12 o
   3   9  13       10.06       14.36      4.68 o
   4   9  13        3.57        8.80      5.04 o
   5   9  13        0.01       -4.44      5.15 o
   1  10  13        1.53        9.86      4.14 o
   2  10  13       27.51       26.40      5.18 o
   3  10  13        0.85       -1.61      4.39 o
   4  10  13        0.19       -3.32      5.00 o
   5  10  13        0.86        6.50      5.46 o
   0  11  13        6.28        4.22      4.55 o
   1  11  13       29.38       42.99      5.22 o
   2  11  13        2.61        6.92      4.73 o
   3  11  13        2.19        6.64      4.65 o
   4  11  13        4.13       -4.10      5.17 o
   1  12  13        0.00       -5.07      5.07 o
   2  12  13        0.25        3.45      4.83 o
   3  12  13        2.32        9.71      4.87 o
   0  13  13       11.09        5.20      5.31 o
   1  13  13        2.14        7.28      4.87 o
   2  13  13        0.69        0.00      4.98 o
   0   0  14      181.87      166.47      5.88 o
   1   0  14      123.88      111.49      5.35 o
   2   0  14       89.09       78.00      5.04 o
   3   0  14       49.69       44.53      4.83 o
   4   0  14       17.85       16.61      4.37 o
   5   0  14       10.19       18.78      4.77 o
   6   0  14        6.08        8.31      5.02 o
   7   0  14        0.07       -0.60      4.95 o
   1   1  14        5.01        9.52      3.61 o
   2   1  14       12.79        9.93      3.89 o
   3   1  14       51.17       45.85      4.77 o
   4   1  14       12.08       14.93      4.32 o
   5   1  14        0.59        5.31      4.41 o
   6   1  14        9.93       11.61      4.85 o
   7   1  14        7.05        5.75      5.19 o
   0   2  14       24.33       22.58      3.70 o
   1   2  14      109.88      110.15      5.11 o
   2   2  14        9.07        7.23      4.24 o
   3   2  14        0.00       -2.98      3.69 o
   4   2  14       24.67       32.72      4.73 o
   5   2  14       23.14       22.06      4.89 o
   6   2  14        0.99       -1.24      4.82 o
   7   2  14        0.00        3.20      5.09 o
   1   3  14        3.70        6.94      3.56 o
   2   3  14       35.36       34.70      4.50 o
   3   3  14       12.90       10.08      4.05 o
   4   3  14        5.03        4.99      4.26 o
   5   3  14       10.42       11.12      4.73 o
   6   3  14        0.10        3.21      4.55 o
   7   3  14        1.71        2.31      5.22 o
   0   4  14       70.58       62.69      4.51 o
   1   4  14        0.08       -0.69      3.49 o
   2   4  14        2.29        3.67      3.74 o
   3   4  14        0.97        2.22      3.72 o
   4   4  14        5.63        0.48      4.55 o
   5   4  14        2.67        0.13      4.78 o
   6   4  14        4.24        9.65      4.93 o
   1   5  14        4.51        8.18      3.52 o
   2   5  14       17.67       19.07      3.98 o
   3   5  14       25.62       26.62      4.48 o
   4   5  14        0.03       -4.33      4.33 o
   5   5  14       35.71       39.73      5.80 o
   6   5  14        6.17        7.40      5.08 o
   0   6  14        0.18        2.31      3.56 o
   1   6  14        0.74       -0.11      3.65 o
   2   6  14        0.09        4.72      3.81 o
   3   6  14       14.00       21.29      4.15 o
   4   6  14        0.26        1.54      4.32 o
   5   6  14        6.47        8.62      5.05 o
   6   6  14        0.61        2.23      4.87 o
   1   7  14       30.13       38.06      4.45 o
   2   7  14        4.22        4.45      4.09 o
   3   7  14       12.07       15.12      4.51 o
   4   7  14        3.19        4.40      4.63 o
   5   7  14        4.19        0.72      5.05 o
   6   7  14        0.28       -5.15      5.15 o
   0   8  14       21.33       20.27      4.26 o
   1   8  14       36.67       36.63      5.03 o
   2   8  14        0.61        1.84      4.08 o
   3   8  14        7.95       18.99      4.39 o
   4   8  14        2.27        5.00      4.83 o
   5   8  14        0.09        0.90      5.13 o
   1   9  14        2.16       -1.47      4.44 o
   2   9  14        2.19        4.50      4.43 o
   3   9  14        1.38       -0.27      4.52 o
   4   9  14       15.75       31.15      5.37 o
   5   9  14        0.49       -0.78      5.27 o
   0  10  14       46.38       54.19      5.63 o
   1  10  14        0.03       -4.58      4.58 o
   2  10  14       18.49       29.93      5.03 o
   3  10  14        2.74        9.17      4.69 o
   4  10  14        4.55        9.86      5.14 o
   1  11  14       22.02       22.47      5.47 o
   2  11  14        0.36       -0.28      4.81 o
   3  11  14        1.77        8.31      5.13 o
   0  12  14        1.15        0.28      4.95 o
   1  12  14       26.84       39.76      5.72 o
   2  12  14        0.07       -4.94      4.94 o
   1   0  15       73.85       77.73      5.18 o
   2   0  15       43.70       40.97      4.80 o
   3   0  15        0.47       -1.02      4.07 o
   4   0  15       54.60       53.37      5.56 o
   5   0  15       88.88       93.60      6.64 o
   6   0  15        2.04        7.06      5.09 o
   0   1  15       60.43       59.63      4.74 o
   1   1  15       26.05       26.81      4.38 o
   2   1  15       26.77       25.07      4.26 o
   3   1  15        6.60        2.50      4.31 o
   4   1  15        0.79        1.61      4.24 o
   5   1  15        0.19        0.27      4.89 o
   6   1  15        0.98        0.29      5.01 o
   1   2  15       15.90       17.55      4.18 o
   2   2  15       12.29       19.46      4.11 o
   3   2  15       16.94       20.40      4.36 o
   4   2  15        0.00       -4.54      4.54 o
   5   2  15        7.84        5.96      5.07 o
   6   2  15        1.11        2.91      4.97 o
   0   3  15        5.97       10.12      3.86 o
   1   3  15       52.39       61.33      4.59 o
   2   3  15       10.90        5.09      4.11 o
   3   3  15        7.52       -1.40      4.27 o
   4   3  15        3.97        2.16      4.33 o
   5   3  15       13.74       10.30      5.16 o
   6   3  15        8.93       19.43      5.21 o
   1   4  15        2.31        5.78      3.70 o
   2   4  15       21.53       24.10      4.46 o
   3   4  15        6.66        7.38      4.23 o
   4   4  15        4.27        5.95      4.38 o
   5   4  15       10.61        5.31      5.27 o
   6   4  15        2.36        0.60      5.19 o
   0   5  15        0.23       -3.74      3.74 o
   1   5  15        0.03        5.18      3.60 o
   2   5  15        4.21        5.24      3.91 o
   3   5  15        1.31       -4.21      4.21 o
   4   5  15        2.32        4.38      4.69 o
   5   5  15        1.12       -1.29      5.09 o
   6   5  15        3.75       16.35      5.07 o
   1   6  15       35.93       33.11      4.41 o
   2   6  15        4.58        0.36      4.21 o
   3   6  15        7.66        9.59      4.28 o
   4   6  15       17.35       14.89      5.05 o
   5   6  15        9.25       14.84      5.27 o
   0   7  15        0.08       -0.59      4.06 o
   1   7  15       11.00       15.79      4.29 o
   2   7  15        2.31        2.38      4.16 o
   3   7  15        3.96        3.79      4.43 o
   4   7  15        0.71       -3.53      4.93 o
   5   7  15        7.44       13.65      5.13 o
   1   8  15        0.58       -4.09      4.34 o
   2   8  15        0.00       -0.52      4.29 o
   3   8  15        5.21       12.39      4.71 o
   4   8  15        0.83        5.57      4.85 o
   5   8  15        7.63       13.50      5.54 o
   0   9  15       74.74       77.45      6.43 o
   1   9  15        8.07        2.34      4.81 o
   2   9  15        0.22        2.18      4.63 o
   3   9  15        0.12       -4.77      4.77 o
   4   9  15        2.30       10.69      4.90 o
   1  10  15        5.78       -1.91      5.21 o
   2  10  15        1.74        5.87      4.88 o
   3  10  15        7.29       14.29      5.09 o
   0  11  15       31.99       34.52      6.07 o
   1  11  15       14.12       14.66      5.59 o
   2  11  15        3.77       -0.15      5.23 o
   0   0  16       47.83       46.58      4.90 o
   1   0  16       53.15       50.69      5.21 o
   2   0  16       26.58       22.02      4.86 o
   3   0  16        2.97        3.77      4.21 o
   4   0  16        1.57        0.79      4.70 o
   5   0  16        3.39       10.83      5.03 o
   6   0  16        6.54        7.46      5.38 o
   1   1  16        0.49        0.88      4.13 o
   2   1  16        0.32        1.51      4.13 o
   3   1  16        1.29        2.56      4.33 o
   4   1  16        0.19       -4.67      4.67 o
   5   1  16       18.42       24.58      5.41 o
   6   1  16        4.91       -3.97      5.45 o
   0   2  16       49.44       60.06      4.81 o
   1   2  16       22.17       18.23      4.41 o
   2   2  16       15.56       22.53      4.21 o
   3   2  16       36.86       32.51      5.05 o
   4   2  16       31.62       27.52      5.38 o
   5   2  16        1.11       -1.73      5.09 o
   6   2  16        0.34       -3.84      5.16 o
   1   3  16        0.72       -1.02      4.14 o
   2   3  16        0.38        5.48      3.89 o
   3   3  16        0.06       -3.62      4.33 o
   4   3  16        0.00        1.08      4.50 o
   5   3  16        0.32       -2.04      4.98 o
   0   4  16        3.49        8.34      3.81 o
   1   4  16       11.40       14.66      4.14 o
   2   4  16        2.41        6.45      4.04 o
   3   4  16        0.18       -1.53      4.20 o
   4   4  16        0.00        0.41      4.51 o
   5   4  16        6.05       13.34      5.12 o
   1   5  16        0.87       -4.16      4.16 o
   2   5  16        6.11        4.50      4.36 o
   3   5  16        0.00        4.31      4.12 o
   4   5  16        1.81        4.52      4.67 o
   5   5  16        1.55        3.48      5.14 o
   0   6  16        2.66       -0.61      4.23 o
   1   6  16        0.01        2.82      4.01 o
   2   6  16        0.02       -1.42      4.32 o
   3   6  16        4.18       11.04      4.39 o
   4   6  16        0.37        1.31      4.81 o
   5   6  16        3.74       -5.32      5.32 o
   1   7  16        0.13        4.32      4.16 o
   2   7  16        1.16        1.34      4.25 o
   3   7  16        1.22        3.48      4.53 o
   4   7  16        4.90       10.18      4.90 o
   0   8  16       10.52       11.27      4.75 o
   1   8  16        0.34       -4.65      4.65 o
   2   8  16        0.03        5.27      4.57 o
   3   8  16        3.36        2.46      4.84 o
   4   8  16        0.01        1.71      4.98 o
   1   9  16        1.49       -4.28      4.99 o
   2   9  16        3.26       -1.88      4.78 o
   3   9  16        1.82       -5.12      5.12 o
   0  10  16       30.41       44.48      5.94 o
   1  10  16       29.39       31.08      6.04 o
   2  10  16       11.69       12.27      5.41 o
   1   0  17       43.85       49.23      5.39 o
   2   0  17       10.62       11.74      4.50 o
   3   0  17       13.03       13.07      5.01 o
   4   0  17       30.39       30.78      5.80 o
   5   0  17        3.07        6.82      5.07 o
   0   1  17       32.90       34.52      4.90 o
   1   1  17       21.83       23.08      4.92 o
   2   1  17       21.03       23.56      4.77 o
   3   1  17        1.31       -2.49      4.50 o
   4   1  17        0.04       -0.85      5.05 o
   5   1  17        1.53        3.19      5.34 o
   1   2  17       16.13       22.92      4.27 o
   2   2  17        6.46       10.49      4.53 o
   3   2  17       13.09       14.00      5.00 o
   4   2  17       11.83       14.40      5.37 o
   5   2  17        1.08       -3.98      5.41 o
   0   3  17       12.94       14.84      4.23 o
   1   3  17        0.67        4.14      4.14 o
   2   3  17        8.66       12.18      4.57 o
   3   3  17        1.20        1.07      4.51 o
   4   3  17        7.02        8.66      4.92 o
   5   3  17        3.30       -5.38      5.38 o
   1   4  17        0.18       -2.11      4.26 o
   2   4  17        0.38        4.70      4.20 o
   3   4  17        1.22       -2.59      4.60 o
   4   4  17        1.29       -3.52      5.10 o
   5   4  17        4.44        5.34      5.17 o
   0   5  17        2.26        1.14      4.20 o
   1   5  17        2.31       11.21      4.13 o
   2   5  17        0.42       -3.35      4.41 o
   3   5  17        3.38        6.84      4.79 o
   4   5  17        0.01        3.75      4.89 o
   1   6  17        0.64        5.38      4.13 o
   2   6  17        5.86        9.78      4.72 o
   3   6  17        1.89       10.90      4.71 o
   4   6  17        4.61       16.94      5.12 o
   0   7  17        0.75        2.29      4.64 o
   1   7  17        0.40       -2.98      4.61 o
   2   7  17        3.78       -0.57      4.89 o
   3   7  17        0.01       -2.22      4.77 o
   1   8  17        0.38       -4.79      4.79 o
   2   8  17        0.15       -0.30      4.83 o
   3   8  17        2.26        1.99      5.08 o
   0   9  17        9.66       18.19      5.37 o
   1   9  17       13.43       25.37      5.30 o
   2   9  17        2.36        3.99      5.31 o
   0   0  18       99.59      102.99      6.32 o
   1   0  18       48.93       46.56      5.82 o
   2   0  18        0.63        3.36      4.60 o
   3   0  18       11.76       12.47      5.26 o
   4   0  18       20.83       19.74      6.25 o
   1   1  18        0.61       -2.95      4.77 o
   2   1  18       20.63       26.82      5.32 o
   3   1  18        1.71       -4.95      4.95 o
   4   1  18       15.23       13.29      5.74 o
   0   2  18        9.92       12.69      4.54 o
   1   2  18        1.22       -0.65      4.43 o
   2   2  18        0.90       -0.14      4.48 o
   3   2  18        1.25       -0.99      4.86 o
   4   2  18        0.00       -0.91      5.08 o
   1   3  18        1.43       12.45      4.29 o
   2   3  18        1.54       -4.54      4.89 o
   3   3  18        0.10        2.29      4.53 o
   4   3  18        7.01        4.62      5.22 o
   0   4  18        9.27        5.03      4.43 o
   1   4  18        0.30       -4.41      4.41 o
   2   4  18        0.48       -3.50      4.64 o
   3   4  18        0.01        1.75      4.88 o
   4   4  18        0.24       -1.56      5.31 o
   1   5  18        0.38       -4.50      4.50 o
   2   5  18        0.42       10.89      4.56 o
   3   5  18        0.33        8.19      4.58 o
   0   6  18        4.34       18.93      4.38 o
   1   6  18        0.02       -2.53      4.48 o
   2   6  18        4.45        7.35      4.98 o
   3   6  18        0.06        0.46      4.75 o
   1   7  18        1.33       -2.60      4.70 o
   2   7  18        4.55        2.43      5.05 o
   0   8  18        3.90        5.21      4.76 o
   1   8  18        0.02        0.45      4.86 o
   1   0  19        7.13        7.71      5.05 o
   2   0  19        3.73        5.48      5.28 o
   3   0  19        6.77       12.30      5.48 o
   0   1  19        5.80       14.23      4.66 o
   1   1  19        0.83       -4.96      4.96 o
   2   1  19       10.18        5.79      5.06 o
   3   1  19        1.72       -1.80      5.28 o
   1   2  19       26.70       27.80      5.42 o
   2   2  19        0.81       -1.75      4.88 o
   3   2  19        8.91       13.32      5.21 o
   0   3  19        0.62       -4.81      4.81 o
   1   3  19        1.30       -0.98      4.74 o
   2   3  19        0.15       -1.62      4.71 o
   3   3  19        0.92        6.58      4.73 o
   1   4  19        1.17       -1.15      4.62 o
   2   4  19        0.47        9.44      4.40 o
   0   5  19        2.27       -4.72      4.72 o
   1   5  19        2.83        8.62      4.76 o
   2   5  19        0.13        4.59      4.77 o
   1   6  19        0.00        2.55      4.78 o
   0   0  20        0.01        6.45      5.01 o
   1   0  20        3.15       -5.09      5.09 o
   2   0  20       29.44       46.86      5.96 o
   1   1  20        0.46       -5.09      5.09 o
   2   1  20        2.37        3.72      5.12 o
   0   2  20        0.15       -0.15      4.64 o
   1   2  20        4.89       15.51      4.88 o
   1   3  20        0.69        5.73      4.75 o
 
